# Supplementary material for: A comprehensive pan-cancer analysis of necroptosis molecules in four gynecologic cancers
Source: BMC Cancer. 2022 Nov 10;22:1160. doi: 10.1186/s12885-022-10166-6 (PMC9650890; doi:10.1186/s12885-022-10166-6)
Supplement: Supplementary file 13 — Additional file 13: Supplementary Table 1. The primer sequences in PCR analysis. [file 12885_2022_10166_MOESM13_ESM.xlsx]

## Sheet: Sheet1
Supplementary Table 1 The primer sequences in PCR analysis
Symbol	Sequences (5’-3’)
BACH2-F	AAATGATTTGGTGGTCAGCTTG
BACH2-R	CGGATGTTTTCTCTGCTGAGTA
MYC-F	CGACGAGACCTTCATCAAAAAC
MYC-R	CTTCTCTGAGACGAGCTTGG
MYCN-F	ATGAAGAGGAAGAAATCGACGT
MYCN-R	CTTTATCTTCTTCTGTGGGGGT
SIRT2-F	GACTCAGATTCAGACTCTGAGG
SIRT2-R	GAGCGTCTGGGAGAATAAGTTC
MLKL-F	TGCCTGTTTCACCCATAAGCCAAG
MLKL-R	GAAAGCTCGCCTGTCTTCGTCTG
GAPDH-F	CAGGAGGCATTGCTGATGAT
GAPDH-R	GAAGGCTGGGGCTCATTT
