# Supplementary material for: A comprehensive pan-cancer analysis of necroptosis molecules in four gynecologic cancers
Source: BMC Cancer. 2022 Nov 10;22:1160. doi: 10.1186/s12885-022-10166-6 (PMC9650890; doi:10.1186/s12885-022-10166-6)
Supplement: Supplementary file 14 — Additional file 14: Supplementary Table 2. The results of expression differences for pan-cancer analysis. [file 12885_2022_10166_MOESM14_ESM.xlsx]

## Sheet: Pan-cancer
Gene Symbol	Cancer Type	logFC	adjusted P-value	Gene Type
ALDH2	ACC	-0.68	0.00052	Low_expression
ALDH2	BLCA	-2.3	4.33e-13	Low_expression
ALDH2	BRCA	-1.346	5.87e-75	Low_expression
ALDH2	DLBC	1.397	3.02e-13	High_expression
ALDH2	GBM	-1.053	1.93e-29	Low_expression
ALDH2	HNSC	-0.863	2.69e-07	Low_expression
ALDH2	KICH	-1.764	3.08e-06	Low_expression
ALDH2	KIRP	0.915	0.000109	High_expression
ALDH2	LAML	-0.598	8.86e-07	Low_expression
ALDH2	LUAD	-0.603	1.52e-19	Low_expression
ALDH2	LUSC	-1.73	1.74e-106	Low_expression
ALDH2	PAAD	2.559	3.56e-87	High_expression
ALDH2	SKCM	-3.376	1.37e-245	Low_expression
ALDH2	THCA	-0.615	8.79e-26	Low_expression
ALDH2	THYM	2.848	2.31e-72	High_expression
ALDH2	OV	-1.67079	1.21e-39	Low_expression
ALDH2	UCEC	-0.74459	2.1e-07	Low_expression
ALDH2	UCS	-1.09584	5.99e-16	Low_expression
ALK	COAD	-0.551	2.31e-59	Low_expression
ALK	READ	-0.608	1.86e-23	Low_expression
ALK	SKCM	1.09	9.7e-103	High_expression
ALK	TGCT	-1.991	6.17e-78	Low_expression
ALK	THCA	0.546	1.85e-48	High_expression
ALK	OV	2.58678	7.15e-24	High_expression
ALK	UCEC	0.931686	0.00535248	High_expression
ALK	UCS	2.40448	2.95e-10	High_expression
APP	COAD	0.846	3.26e-37	High_expression
APP	DLBC	1.62	1.68e-21	High_expression
APP	ESCA	1.877	3.93e-77	High_expression
APP	GBM	0.852	3.62e-13	High_expression
APP	HNSC	1.66	8.56e-18	High_expression
APP	LAML	4.848	1.21e-30	High_expression
APP	LGG	0.987	1.13e-43	High_expression
APP	LIHC	0.518	0.000339	High_expression
APP	PAAD	2.307	1.81e-83	High_expression
APP	READ	0.976	3.1e-15	High_expression
APP	SKCM	0.754	4.09e-09	High_expression
APP	STAD	1.49	2.04e-50	High_expression
APP	TGCT	1.532	5.86e-42	High_expression
APP	THYM	4.682	1.49e-135	High_expression
ATRX	ACC	-1.014	1.22e-15	Low_expression
ATRX	BLCA	-0.925	9.45e-06	Low_expression
ATRX	DLBC	1.468	6.93e-17	High_expression
ATRX	ESCA	1.671	3.96e-101	High_expression
ATRX	GBM	0.753	2.24e-11	High_expression
ATRX	LAML	2.93	1.75e-97	High_expression
ATRX	LGG	0.758	1.21e-20	High_expression
ATRX	PAAD	0.749	6.9e-22	High_expression
ATRX	STAD	1.573	5.04e-77	High_expression
ATRX	TGCT	1.115	9.85e-25	High_expression
ATRX	THYM	1.641	1.51e-41	High_expression
ATRX	CESC	-0.759529	0.00760172	Low_expression
ATRX	OV	-0.977209	2.67e-26	Low_expression
ATRX	UCEC	-1.21383	1.62e-21	Low_expression
ATRX	UCS	-1.3729	1.86e-23	Low_expression
AXL	ACC	-1.875	1.43e-37	Low_expression
AXL	BLCA	-2.155	1.08e-08	Low_expression
AXL	BRCA	-0.689	2.86e-40	Low_expression
AXL	COAD	-2.243	1.16e-69	Low_expression
AXL	DLBC	1.638	4.35e-95	High_expression
AXL	ESCA	0.743	4.7e-13	High_expression
AXL	GBM	1.052	1.53e-37	High_expression
AXL	HNSC	1.023	6.65e-06	High_expression
AXL	KICH	-1.351	2.1e-05	Low_expression
AXL	KIRC	1.689	8.17e-42	High_expression
AXL	KIRP	0.973	9.27e-11	High_expression
AXL	LAML	-1.583	1.41e-36	Low_expression
AXL	LGG	0.986	4.45e-51	High_expression
AXL	LUAD	-0.943	2.18e-49	Low_expression
AXL	LUSC	-1.323	2.5e-73	Low_expression
AXL	PAAD	3.156	7.71e-92	High_expression
AXL	PRAD	-1.021	4.48e-38	Low_expression
AXL	READ	-2.331	5.54e-33	Low_expression
AXL	SKCM	-1.206	8.93e-39	Low_expression
AXL	STAD	0.803	0.01	High_expression
AXL	TGCT	-1.819	8.1e-51	Low_expression
AXL	THCA	-0.591	2.11e-28	Low_expression
AXL	THYM	3.109	3.12e-167	High_expression
AXL	CESC	-2.31988	1.93e-07	Low_expression
AXL	OV	-1.34167	4.6e-23	Low_expression
AXL	UCEC	-2.99478	3.34e-70	Low_expression
AXL	UCS	-1.80259	1.76e-19	Low_expression
BACH2	BRCA	-0.805	2.08e-73	Low_expression
BACH2	DLBC	1.595	3.62e-35	High_expression
BACH2	LGG	0.64	1.08e-56	High_expression
BACH2	LUAD	-0.878	1.14e-94	Low_expression
BACH2	PRAD	-0.543	2.65e-53	Low_expression
BACH2	SKCM	-0.765	2.75e-63	Low_expression
BACH2	TGCT	-0.772	1.81e-14	Low_expression
BACH2	THYM	1.157	2.75e-43	High_expression
BACH2	CESC	-2.08722	3.08e-05	Low_expression
BACH2	OV	-2.44581	4.16e-34	Low_expression
BACH2	UCEC	-2.98553	6.97e-39	Low_expression
BACH2	UCS	-1.20559	1.93e-05	Low_expression
BCL2	BLCA	-1.576	2.26e-20	Low_expression
BCL2	COAD	-1.073	3.89e-70	Low_expression
BCL2	DLBC	2.269	1.05e-37	High_expression
BCL2	KICH	1.087	1.47e-08	High_expression
BCL2	KIRC	0.799	3.01e-16	High_expression
BCL2	KIRP	0.766	1.96e-10	High_expression
BCL2	LAML	3.872	9.49e-97	High_expression
BCL2	LGG	0.798	5.87e-51	High_expression
BCL2	LUAD	-0.517	1.56e-17	Low_expression
BCL2	PAAD	0.863	1.9e-31	High_expression
BCL2	PRAD	-0.788	5.71e-24	Low_expression
BCL2	READ	-1.169	7.19e-49	Low_expression
BCL2	SKCM	0.659	5.56e-44	High_expression
BCL2	THCA	-0.973	1.12e-49	Low_expression
BCL2	THYM	2.248	2.29e-73	High_expression
BCL2	CESC	-2.56033	5.12e-11	Low_expression
BCL2	OV	-2.79197	9.45e-61	Low_expression
BCL2	UCEC	-2.46064	2.22e-38	Low_expression
BCL2	UCS	-2.43671	3.55e-29	Low_expression
BCL2L11	ACC	-0.622	5.58e-10	Low_expression
BCL2L11	DLBC	1.637	4.78e-31	High_expression
BCL2L11	ESCA	0.686	1.82e-31	High_expression
BCL2L11	GBM	1.427	3.16e-95	High_expression
BCL2L11	HNSC	0.815	2.01e-09	High_expression
BCL2L11	LGG	1.553	1.58e-133	High_expression
BCL2L11	PAAD	1.086	5.82e-46	High_expression
BCL2L11	STAD	0.914	1.27e-49	High_expression
BCL2L11	TGCT	-1.553	1.41e-65	Low_expression
BCL2L11	THCA	-1.022	7e-103	Low_expression
BCL2L11	THYM	0.945	6.32e-23	High_expression
BCL2L11	CESC	0.787443	0.0033992	High_expression
BNIP3	ACC	0.813	6.82e-08	High_expression
BNIP3	COAD	-1.413	2.13e-21	Low_expression
BNIP3	DLBC	0.821	8.2e-09	High_expression
BNIP3	ESCA	-0.69	2.98e-08	Low_expression
BNIP3	HNSC	0.76	3.98e-05	High_expression
BNIP3	KICH	-1.007	1.67e-05	Low_expression
BNIP3	KIRC	1.64	1.44e-42	High_expression
BNIP3	LAML	-3.048	8.83e-120	Low_expression
BNIP3	LUAD	0.598	1.81e-22	High_expression
BNIP3	LUSC	0.733	1.88e-21	High_expression
BNIP3	PAAD	-3.317	7.56e-72	Low_expression
BNIP3	READ	-1.312	1.45e-14	Low_expression
BNIP3	SKCM	-0.75	1.96e-43	Low_expression
BNIP3	STAD	-1.24	2.87e-31	Low_expression
BNIP3	TGCT	1.678	1.04e-45	High_expression
BNIP3	THCA	-0.507	1.95e-37	Low_expression
BNIP3	THYM	1.997	5.34e-58	High_expression
BNIP3	OV	-0.735316	2.56e-09	Low_expression
BNIP3	UCEC	0.624543	2.34e-06	High_expression
BNIP3	UCS	0.683574	6.62e-05	High_expression
BRAF	COAD	-0.537	2.8e-18	Low_expression
BRAF	LUAD	-0.616	6.87e-37	Low_expression
BRAF	PAAD	0.742	2.55e-35	High_expression
BRAF	TGCT	-1.48	9.54e-92	Low_expression
BRAF	THYM	0.617	4.9e-12	High_expression
BRAF	CESC	-0.953258	1.27e-06	Low_expression
BRAF	OV	-0.970915	6.06e-35	Low_expression
BRAF	UCEC	-0.945197	4.9e-25	Low_expression
BRAF	UCS	-1.31496	1.14e-26	Low_expression
CASP8	ACC	-0.639	7.16e-08	Low_expression
CASP8	COAD	1.1	1.63e-63	High_expression
CASP8	DLBC	-1.44	8.94e-06	Low_expression
CASP8	ESCA	0.728	5.03e-30	High_expression
CASP8	GBM	1.931	4.99e-103	High_expression
CASP8	HNSC	0.729	2.77e-11	High_expression
CASP8	KICH	-0.773	0.00246	Low_expression
CASP8	KIRC	0.694	4.35e-22	High_expression
CASP8	KIRP	0.661	5.48e-11	High_expression
CASP8	LAML	1.818	3.22e-82	High_expression
CASP8	LGG	0.501	3.9e-25	High_expression
CASP8	LIHC	0.608	5.02e-14	High_expression
CASP8	LUSC	-0.609	9.77e-46	Low_expression
CASP8	PAAD	1.873	6.03e-66	High_expression
CASP8	READ	1.273	1.01e-31	High_expression
CASP8	STAD	1.559	1.07e-106	High_expression
CASP8	TGCT	1.572	4.74e-66	High_expression
CASP8	THYM	-0.802	3.45e-07	Low_expression
CASP8	CESC	0.653832	0.0164887	High_expression
CASP8	OV	1.53272	1.11e-55	High_expression
CASP8	UCS	-0.773439	7.25e-06	Low_expression
CD40	ACC	0.64	0.0118	High_expression
CD40	BRCA	-0.996	2.73e-59	Low_expression
CD40	COAD	-0.642	1.35e-09	Low_expression
CD40	DLBC	5.003	1.85e-128	High_expression
CD40	ESCA	-0.51	7.49e-06	Low_expression
CD40	GBM	1.084	4.19e-39	High_expression
CD40	HNSC	0.821	0.000161	High_expression
CD40	KIRC	1.842	2.52e-71	High_expression
CD40	KIRP	0.877	1.08e-06	High_expression
CD40	LUAD	-0.536	4.76e-33	Low_expression
CD40	PAAD	1.211	3.04e-25	High_expression
CD40	PRAD	-1.568	6.58e-69	Low_expression
CD40	READ	-0.567	1.88e-05	Low_expression
CD40	TGCT	0.942	4.06e-12	High_expression
CD40	THYM	3.561	7.22e-119	High_expression
CD40	OV	-1.47078	1.53e-28	Low_expression
CD40	UCEC	-1.807	2.58e-22	Low_expression
CD40	UCS	-2.01311	1.27e-18	Low_expression
CDKN2A	ACC	1.455	7.28e-15	High_expression
CDKN2A	BLCA	2.533	0.000103	High_expression
CDKN2A	BRCA	1.55	1.85e-76	High_expression
CDKN2A	COAD	1.456	5.08e-63	High_expression
CDKN2A	DLBC	3.222	1.03e-78	High_expression
CDKN2A	ESCA	2.508	5.97e-20	High_expression
CDKN2A	GBM	0.843	2.15e-27	High_expression
CDKN2A	HNSC	2.377	1.75e-05	High_expression
CDKN2A	KICH	1.7	2.52e-13	High_expression
CDKN2A	KIRC	2.752	2.66e-103	High_expression
CDKN2A	KIRP	2.063	2.16e-25	High_expression
CDKN2A	LAML	2.599	9.71e-34	High_expression
CDKN2A	LGG	2.359	1.98e-78	High_expression
CDKN2A	LIHC	3.164	4.86e-77	High_expression
CDKN2A	LUAD	1.77	4.98e-57	High_expression
CDKN2A	LUSC	4.005	2.7e-70	High_expression
CDKN2A	PAAD	2.365	2.69e-45	High_expression
CDKN2A	PRAD	0.729	2.75e-16	High_expression
CDKN2A	READ	1.338	1.28e-42	High_expression
CDKN2A	SKCM	3.142	8.85e-132	High_expression
CDKN2A	STAD	2.289	3.5e-55	High_expression
CDKN2A	TGCT	-2.788	4.88e-63	Low_expression
CDKN2A	THCA	0.881	2.11e-44	High_expression
CDKN2A	THYM	3.48	3.44e-149	High_expression
CDKN2A	CESC	7.54367	1.71e-49	High_expression
CDKN2A	OV	7.89945	1.24e-127	High_expression
CDKN2A	UCEC	5.16903	1.05e-57	High_expression
CDKN2A	UCS	7.33308	2.32e-62	High_expression
CFLAR	ACC	-1.058	1.58e-23	Low_expression
CFLAR	BRCA	-1.317	1.94e-122	Low_expression
CFLAR	COAD	-0.735	5.96e-27	Low_expression
CFLAR	GBM	1.104	2.73e-33	High_expression
CFLAR	KICH	-1.433	1.27e-12	Low_expression
CFLAR	LAML	0.591	1.39e-15	High_expression
CFLAR	LUAD	-1.435	5.42e-98	Low_expression
CFLAR	LUSC	-1.887	5.7e-180	Low_expression
CFLAR	PAAD	1.735	8.03e-58	High_expression
CFLAR	PRAD	-1.213	5.56e-55	Low_expression
CFLAR	READ	-0.826	1.01e-14	Low_expression
CFLAR	SKCM	-0.978	5.02e-115	Low_expression
CFLAR	THCA	-1.088	5.54e-98	Low_expression
CFLAR	THYM	-1.907	2.25e-32	Low_expression
CFLAR	CESC	-0.572424	0.0177107	Low_expression
CFLAR	OV	-0.748806	5.07e-18	Low_expression
CFLAR	UCEC	-1.40223	5.25e-31	Low_expression
CFLAR	UCS	-2.44801	1.87e-43	Low_expression
CXCL1	ACC	-0.9	8.79e-07	Low_expression
CXCL1	BRCA	-1.155	3.89e-24	Low_expression
CXCL1	COAD	3.768	6.19e-109	High_expression
CXCL1	DLBC	-0.997	0.00107	Low_expression
CXCL1	ESCA	2.658	1.43e-22	High_expression
CXCL1	HNSC	1.269	0.00646	High_expression
CXCL1	KICH	-2.21	3.24e-18	Low_expression
CXCL1	KIRP	1.6	1.76e-05	High_expression
CXCL1	LUSC	0.793	6.39e-05	High_expression
CXCL1	PAAD	1.636	1.23e-18	High_expression
CXCL1	PRAD	-0.839	4.51e-09	Low_expression
CXCL1	READ	3.972	1.49e-56	High_expression
CXCL1	SKCM	1.345	1.58e-57	High_expression
CXCL1	STAD	4.047	1.18e-81	High_expression
CXCL1	THYM	-1.271	0.00171	Low_expression
CXCL1	CESC	3.5403	3.21e-06	High_expression
CXCL1	OV	3.08377	9e-27	High_expression
CXCL1	UCEC	3.15765	2.13e-17	High_expression
CXCL1	UCS	3.16269	1.59e-12	High_expression
CYLD	BLCA	-0.59	0.000208	Low_expression
CYLD	DLBC	0.749	9.52e-08	High_expression
CYLD	LAML	2.506	8.94e-98	High_expression
CYLD	LUAD	-0.534	8.46e-46	Low_expression
CYLD	LUSC	-0.61	2.13e-53	Low_expression
CYLD	PAAD	1.458	6.2e-69	High_expression
CYLD	TGCT	-1.693	4.91e-76	Low_expression
CYLD	OV	-1.35643	5.86e-38	Low_expression
CYLD	UCEC	-1.00719	2.38e-22	Low_expression
CYLD	UCS	-1.37204	3.86e-23	Low_expression
DDX58	ACC	-0.73	2.51e-11	Low_expression
DDX58	BRCA	0.881	1.45e-49	High_expression
DDX58	DLBC	0.714	1.73e-05	High_expression
DDX58	ESCA	0.828	4.58e-33	High_expression
DDX58	GBM	1.241	1.09e-49	High_expression
DDX58	HNSC	1.259	4.44e-13	High_expression
DDX58	KICH	-1.2	1.05e-11	Low_expression
DDX58	KIRC	0.889	1.43e-18	High_expression
DDX58	LAML	2.655	5.91e-92	High_expression
DDX58	LGG	0.915	3.69e-58	High_expression
DDX58	PAAD	1.393	1.52e-58	High_expression
DDX58	STAD	1.011	2.08e-35	High_expression
DDX58	THYM	1.848	3.28e-51	High_expression
DDX58	OV	1.00108	8.4e-13	High_expression
DDX58	UCS	-0.57377	0.000552788	Low_expression
DIABLO	ACC	0.888	2.4e-12	High_expression
DIABLO	BLCA	0.519	3.85e-05	High_expression
DIABLO	BRCA	0.751	2.17e-114	High_expression
DIABLO	COAD	0.719	2.71e-62	High_expression
DIABLO	DLBC	2.481	2.37e-53	High_expression
DIABLO	GBM	1.443	1.05e-93	High_expression
DIABLO	HNSC	0.691	4.73e-24	High_expression
DIABLO	LAML	-1.198	2.56e-98	Low_expression
DIABLO	LGG	1.297	1.1e-171	High_expression
DIABLO	LIHC	0.742	3.72e-45	High_expression
DIABLO	LUAD	0.689	9.51e-90	High_expression
DIABLO	LUSC	0.974	6.1e-136	High_expression
DIABLO	PAAD	1.803	3.29e-91	High_expression
DIABLO	READ	0.797	1.47e-24	High_expression
DIABLO	SKCM	0.97	3.54e-198	High_expression
DIABLO	STAD	0.749	1.33e-54	High_expression
DIABLO	THCA	0.52	5.37e-62	High_expression
DIABLO	THYM	2.511	6.66e-101	High_expression
DIABLO	CESC	0.7774	2.75e-09	High_expression
DIABLO	OV	0.646644	6.31e-19	High_expression
DIABLO	UCEC	0.557331	3.54e-13	High_expression
DIABLO	UCS	0.900513	9.72e-26	High_expression
DNMT1	BLCA	0.984	2.9e-08	High_expression
DNMT1	COAD	0.559	1.22e-31	High_expression
DNMT1	DLBC	3.421	8.01e-57	High_expression
DNMT1	ESCA	0.711	1.47e-25	High_expression
DNMT1	GBM	0.971	2.21e-41	High_expression
DNMT1	HNSC	1.275	5.41e-31	High_expression
DNMT1	KIRC	0.628	5.99e-12	High_expression
DNMT1	LGG	0.574	1.72e-39	High_expression
DNMT1	PAAD	1.52	5.1e-71	High_expression
DNMT1	PRAD	-0.689	8.94e-23	Low_expression
DNMT1	STAD	0.982	5.37e-51	High_expression
DNMT1	TGCT	-0.746	5.89e-34	Low_expression
DNMT1	THCA	-0.537	3.84e-35	Low_expression
DNMT1	THYM	3.275	2.53e-95	High_expression
DNMT1	CESC	1.05818	6.63e-09	High_expression
DNMT1	UCEC	0.532585	7.03e-08	High_expression
EGFR	ACC	-1.146	2.95e-11	Low_expression
EGFR	BRCA	-2.695	3.19e-161	Low_expression
EGFR	DLBC	0.547	1.2e-50	High_expression
EGFR	ESCA	0.88	1.98e-23	High_expression
EGFR	GBM	4.062	2.04e-75	High_expression
EGFR	HNSC	0.735	8.12e-06	High_expression
EGFR	KIRC	1.71	3.63e-36	High_expression
EGFR	LGG	3.329	3.61e-125	High_expression
EGFR	LUSC	0.891	3.16e-26	High_expression
EGFR	PAAD	0.79	4.55e-19	High_expression
EGFR	PRAD	-0.539	1.25e-14	Low_expression
EGFR	SKCM	-5.194	0	Low_expression
EGFR	STAD	0.939	1.32e-12	High_expression
EGFR	TGCT	-0.995	1.46e-14	Low_expression
EGFR	THYM	3.705	1.29e-164	High_expression
EGFR	OV	-1.67695	2.54e-30	Low_expression
EGFR	UCEC	-1.82311	1.45e-24	Low_expression
EGFR	UCS	-1.29505	2.78e-10	Low_expression
EZH2	BLCA	1.836	2.69e-17	High_expression
EZH2	BRCA	1.581	8.85e-154	High_expression
EZH2	COAD	1.872	2.26e-112	High_expression
EZH2	DLBC	3.693	9.57e-114	High_expression
EZH2	GBM	3.169	3.03e-150	High_expression
EZH2	HNSC	0.602	1.12e-11	High_expression
EZH2	KIRC	1.066	2.36e-41	High_expression
EZH2	KIRP	0.954	1.49e-16	High_expression
EZH2	LAML	-1.759	8.48e-68	Low_expression
EZH2	LGG	1.995	1.62e-115	High_expression
EZH2	LIHC	1.031	2.7e-29	High_expression
EZH2	LUAD	0.758	6.11e-37	High_expression
EZH2	LUSC	1.633	9.19e-117	High_expression
EZH2	PAAD	0.727	2.08e-31	High_expression
EZH2	READ	2.16	1.37e-47	High_expression
EZH2	STAD	1.884	9.48e-102	High_expression
EZH2	TGCT	-0.582	8.88e-10	Low_expression
EZH2	THYM	3.745	1.17e-129	High_expression
EZH2	CESC	3.032	4.54e-31	High_expression
EZH2	OV	1.51293	2.75e-36	High_expression
EZH2	UCEC	2.20341	6e-51	High_expression
EZH2	UCS	2.48515	6.06e-38	High_expression
FADD	BLCA	0.51	0.000574	High_expression
FADD	BRCA	0.666	1.69e-52	High_expression
FADD	COAD	0.603	6.64e-47	High_expression
FADD	DLBC	0.891	1.39e-05	High_expression
FADD	ESCA	0.903	2.65e-46	High_expression
FADD	GBM	1.823	2.03e-124	High_expression
FADD	HNSC	1.122	6.01e-16	High_expression
FADD	KIRP	0.584	2.54e-14	High_expression
FADD	LAML	-0.943	1.11e-34	Low_expression
FADD	LGG	1.104	3.67e-132	High_expression
FADD	LIHC	0.722	1.19e-24	High_expression
FADD	LUAD	0.737	3.72e-72	High_expression
FADD	LUSC	0.79	6.9e-58	High_expression
FADD	PAAD	2.148	8.69e-109	High_expression
FADD	READ	0.629	2.05e-17	High_expression
FADD	SKCM	0.786	1.15e-92	High_expression
FADD	STAD	1.161	5.45e-73	High_expression
FADD	THCA	0.607	1.41e-54	High_expression
FADD	THYM	1.107	9.49e-14	High_expression
FADD	CESC	0.767949	0.00278024	High_expression
FADD	OV	1.27132	3.96e-45	High_expression
FAS	ACC	-1.035	2.26e-09	Low_expression
FAS	BLCA	-0.941	0.00122	Low_expression
FAS	BRCA	-0.878	2.89e-44	Low_expression
FAS	COAD	-0.532	1.14e-19	Low_expression
FAS	DLBC	0.744	7.69e-06	High_expression
FAS	GBM	1.648	2.9e-51	High_expression
FAS	KICH	-1.219	1.14e-07	Low_expression
FAS	KIRC	1.242	1.2e-27	High_expression
FAS	KIRP	1.053	3.98e-11	High_expression
FAS	LAML	3.308	2.65e-106	High_expression
FAS	LUAD	-1.159	9.21e-80	Low_expression
FAS	LUSC	-1.452	1.55e-94	Low_expression
FAS	PAAD	2.067	2.04e-78	High_expression
FAS	PRAD	-0.965	3.79e-33	Low_expression
FAS	READ	-0.672	1.1e-16	Low_expression
FAS	SKCM	-0.871	6.54e-52	Low_expression
FAS	STAD	1.1	1.97e-25	High_expression
FAS	TGCT	-0.939	2.43e-25	Low_expression
FAS	THCA	0.547	1.4e-09	High_expression
FAS	THYM	1.154	2.88e-19	High_expression
FAS	OV	-2.40607	4.98e-67	Low_expression
FAS	UCEC	-1.99566	1.88e-32	Low_expression
FAS	UCS	-2.82256	1.13e-32	Low_expression
FASLG	DLBC	1.382	1.85e-15	High_expression
FASLG	KIRC	0.947	1.29e-32	High_expression
FASLG	SKCM	0.576	1.45e-84	High_expression
FASLG	TGCT	1.224	3.41e-58	High_expression
FASLG	CESC	3.41974	2.33e-07	High_expression
FASLG	OV	4.06344	1.27e-36	High_expression
FASLG	UCEC	1.01014	0.000239511	High_expression
FLT3	DLBC	-0.733	3.26e-06	Low_expression
FLT3	GBM	-0.541	1.03e-36	Low_expression
FLT3	LAML	6.786	2.24e-117	High_expression
FLT3	LUSC	-0.617	2.75e-75	Low_expression
FLT3	TGCT	-0.854	5.39e-57	Low_expression
FLT3	OV	0.756046	0.0106646	High_expression
FLT3	UCEC	-1.39133	2.42e-06	Low_expression
FLT3	UCS	-1.60522	0.000218145	Low_expression
GATA3	ACC	-1.16	1.5e-06	Low_expression
GATA3	BLCA	0.777	0.0036	High_expression
GATA3	BRCA	2.399	8.08e-63	High_expression
GATA3	DLBC	0.517	0.000969	High_expression
GATA3	ESCA	0.751	8.15e-28	High_expression
GATA3	HNSC	0.774	0.0424	High_expression
GATA3	KICH	-1.149	0.000244	Low_expression
GATA3	KIRC	-3.353	2.81e-105	Low_expression
GATA3	KIRP	-3.965	8.17e-45	Low_expression
GATA3	LAML	1.096	1.21e-24	High_expression
GATA3	LUAD	-0.749	1.96e-39	Low_expression
GATA3	LUSC	-0.604	2.46e-09	Low_expression
GATA3	PAAD	1.956	2.75e-70	High_expression
GATA3	PRAD	-1.507	3.42e-40	Low_expression
GATA3	SKCM	-6.184	0	Low_expression
GATA3	STAD	1.043	3.05e-59	High_expression
GATA3	TGCT	1.27	7.71e-38	High_expression
GATA3	THYM	2.769	1.97e-77	High_expression
GATA3	CESC	1.92772	0.00164198	High_expression
GATA3	OV	2.94608	5.75e-38	High_expression
GATA3	UCEC	0.77497	0.00112538	High_expression
GATA3	UCS	1.27205	0.000176914	High_expression
HAT1	BRCA	0.664	1.29e-52	High_expression
HAT1	COAD	0.637	3.17e-48	High_expression
HAT1	DLBC	3.051	3.58e-40	High_expression
HAT1	ESCA	1.106	9.77e-59	High_expression
HAT1	GBM	2.181	1.38e-136	High_expression
HAT1	HNSC	0.681	6.33e-13	High_expression
HAT1	KICH	-1.174	4.14e-05	Low_expression
HAT1	LAML	-1.57	1.37e-78	Low_expression
HAT1	LGG	1.622	1.11e-187	High_expression
HAT1	LIHC	0.848	2.03e-35	High_expression
HAT1	LUSC	0.844	2.54e-98	High_expression
HAT1	PAAD	1.242	8.56e-56	High_expression
HAT1	PRAD	0.668	4.49e-21	High_expression
HAT1	READ	0.777	7.14e-21	High_expression
HAT1	SKCM	0.823	1.16e-48	High_expression
HAT1	STAD	0.887	5.7e-58	High_expression
HAT1	TGCT	0.908	1.96e-27	High_expression
HAT1	THYM	3.033	3.4e-72	High_expression
HAT1	CESC	1.02503	6.8e-07	High_expression
HAT1	UCS	0.707222	8.14e-17	High_expression
HDAC9	BLCA	-0.968	0.000611	Low_expression
HDAC9	BRCA	-0.808	1.71e-20	Low_expression
HDAC9	COAD	-1.121	1.14e-55	Low_expression
HDAC9	DLBC	1.887	2.59e-50	High_expression
HDAC9	ESCA	1.437	2.27e-49	High_expression
HDAC9	GBM	0.726	9.73e-15	High_expression
HDAC9	HNSC	0.503	0.00679	High_expression
HDAC9	LAML	4.045	3.47e-53	High_expression
HDAC9	LGG	0.535	3.4e-16	High_expression
HDAC9	PAAD	1.837	1.91e-70	High_expression
HDAC9	READ	-1.085	2.89e-30	Low_expression
HDAC9	STAD	0.947	3.63e-11	High_expression
HDAC9	TGCT	-1.826	1.29e-25	Low_expression
HDAC9	THYM	1.166	9.34e-42	High_expression
HDAC9	CESC	-1.80536	0.00101971	Low_expression
HDAC9	OV	2.31132	7.26e-50	High_expression
HDAC9	UCEC	-1.34537	1.43e-12	Low_expression
HDAC9	UCS	-1.59418	7.41e-15	Low_expression
HMGB1	COAD	1.208	3.19e-75	High_expression
HMGB1	DLBC	3.429	3.11e-58	High_expression
HMGB1	GBM	1.16	1.14e-50	High_expression
HMGB1	HNSC	0.512	3.86e-09	High_expression
HMGB1	KICH	-0.847	0.0204	Low_expression
HMGB1	LGG	1.294	8.86e-147	High_expression
HMGB1	LIHC	0.58	5.71e-23	High_expression
HMGB1	PAAD	2.044	1.41e-85	High_expression
HMGB1	READ	1.419	1.09e-37	High_expression
HMGB1	SKCM	0.841	2.82e-64	High_expression
HMGB1	STAD	1.062	1.67e-65	High_expression
HMGB1	TGCT	0.58	2.14e-24	High_expression
HMGB1	THYM	3.999	2.1e-116	High_expression
HSP90AA1	BRCA	1.016	3.02e-60	High_expression
HSP90AA1	COAD	1.124	1.76e-44	High_expression
HSP90AA1	DLBC	2.557	3.21e-20	High_expression
HSP90AA1	ESCA	1.552	7.59e-49	High_expression
HSP90AA1	HNSC	0.722	2.01e-11	High_expression
HSP90AA1	KIRC	-0.944	1.01e-14	Low_expression
HSP90AA1	LAML	-0.969	3.06e-32	Low_expression
HSP90AA1	LIHC	0.746	4.28e-14	High_expression
HSP90AA1	LUSC	0.752	8.52e-15	High_expression
HSP90AA1	PAAD	1.826	5.22e-54	High_expression
HSP90AA1	READ	1.149	7.79e-18	High_expression
HSP90AA1	SKCM	1.49	3.25e-107	High_expression
HSP90AA1	STAD	1.514	1.55e-62	High_expression
HSP90AA1	TGCT	0.531	4.54e-15	High_expression
HSP90AA1	THYM	2.46	3.99e-38	High_expression
HSP90AA1	CESC	0.965823	5.19e-06	High_expression
HSP90AA1	UCEC	0.635996	3.9e-08	High_expression
HSPA4	ACC	1.161	7.78e-19	High_expression
HSPA4	BLCA	0.777	2.71e-10	High_expression
HSPA4	BRCA	1.278	6.3e-170	High_expression
HSPA4	COAD	1.144	1.4e-91	High_expression
HSPA4	DLBC	3.473	3.34e-75	High_expression
HSPA4	GBM	1.017	3.99e-38	High_expression
HSPA4	KICH	0.611	6.06e-07	High_expression
HSPA4	LAML	-1.858	2.31e-80	Low_expression
HSPA4	LGG	0.55	1e-41	High_expression
HSPA4	LIHC	1.292	1.66e-60	High_expression
HSPA4	LUAD	0.549	7.87e-40	High_expression
HSPA4	LUSC	0.859	1.94e-76	High_expression
HSPA4	PAAD	1.944	3.4e-103	High_expression
HSPA4	READ	1.25	1.29e-41	High_expression
HSPA4	SKCM	1.149	7.89e-151	High_expression
HSPA4	STAD	1.292	8.59e-77	High_expression
HSPA4	TGCT	0.546	2.8e-16	High_expression
HSPA4	THYM	2.631	1.26e-96	High_expression
HSPA4	CESC	1.18802	5.29e-14	High_expression
HSPA4	OV	0.948976	9.56e-33	High_expression
HSPA4	UCEC	1.67779	2.14e-72	High_expression
HSPA4	UCS	1.57944	5.26e-36	High_expression
ID1	ACC	-2.217	1.03e-16	Low_expression
ID1	BRCA	-1.868	6.15e-117	Low_expression
ID1	DLBC	2.37	4.54e-42	High_expression
ID1	ESCA	-0.614	7.6e-10	Low_expression
ID1	GBM	1.331	3.28e-26	High_expression
ID1	KICH	-3.518	3.83e-23	Low_expression
ID1	KIRC	-0.724	3.63e-08	Low_expression
ID1	LAML	-4.627	2.7e-82	Low_expression
ID1	LGG	1.869	7.88e-81	High_expression
ID1	LIHC	-1.533	4.82e-26	Low_expression
ID1	LUAD	-1.868	9.43e-64	Low_expression
ID1	LUSC	-1.149	1.19e-32	Low_expression
ID1	PAAD	2.731	5.54e-67	High_expression
ID1	PRAD	-1.875	4.29e-43	Low_expression
ID1	READ	0.718	9.08e-08	High_expression
ID1	SKCM	-2.589	1.13e-157	Low_expression
ID1	TGCT	1.102	5.12e-08	High_expression
ID1	THCA	-0.987	3.21e-29	Low_expression
ID1	THYM	4.352	2.72e-126	High_expression
ID1	CESC	0.929768	0.041544	High_expression
ID1	OV	-0.864256	3.8e-06	Low_expression
ID1	UCS	0.666561	0.0409679	High_expression
IDH1	ACC	-1.309	9.22e-12	Low_expression
IDH1	COAD	1.741	1.38e-50	High_expression
IDH1	DLBC	1.574	6.73e-13	High_expression
IDH1	GBM	2.81	1.39e-156	High_expression
IDH1	KICH	-1.06	0.000622	Low_expression
IDH1	LGG	2.113	1.23e-185	High_expression
IDH1	LIHC	0.516	3.67e-13	High_expression
IDH1	LUAD	0.927	8.31e-69	High_expression
IDH1	LUSC	0.897	4.68e-62	High_expression
IDH1	PAAD	1.964	7.03e-78	High_expression
IDH1	PRAD	1.306	4.15e-36	High_expression
IDH1	READ	1.896	1.17e-23	High_expression
IDH1	SKCM	1.064	2.75e-95	High_expression
IDH1	STAD	1.183	5.98e-44	High_expression
IDH1	TGCT	0.726	1.64e-20	High_expression
IDH1	THCA	0.749	4.22e-54	High_expression
IDH1	THYM	1.412	7.99e-22	High_expression
IDH1	CESC	0.811561	0.011018	High_expression
IDH1	UCEC	1.55463	1.66e-26	High_expression
IDH1	UCS	0.676594	3.76e-07	High_expression
IDH2	ACC	0.507	6.89e-08	High_expression
IDH2	BRCA	1.696	2.12e-161	High_expression
IDH2	COAD	0.709	1.58e-31	High_expression
IDH2	DLBC	2.901	2e-51	High_expression
IDH2	GBM	1.182	1.2e-55	High_expression
IDH2	KICH	1.175	1.32e-06	High_expression
IDH2	KIRC	-0.897	1.67e-15	Low_expression
IDH2	KIRP	-1.243	5.38e-09	Low_expression
IDH2	LAML	-0.567	1.14e-16	Low_expression
IDH2	LGG	1.149	1.62e-114	High_expression
IDH2	LUAD	1.133	1.52e-102	High_expression
IDH2	LUSC	1.37	7.02e-132	High_expression
IDH2	READ	0.596	3.02e-10	High_expression
IDH2	TGCT	2.467	8.02e-94	High_expression
IDH2	THCA	0.538	3.18e-43	High_expression
IDH2	THYM	3.376	9.44e-92	High_expression
IDH2	CESC	2.17145	7.37e-17	High_expression
IDH2	OV	2.48349	6.83e-90	High_expression
IDH2	UCEC	2.19508	1.19e-51	High_expression
IDH2	UCS	2.25616	3.42e-33	High_expression
IPMK	COAD	0.679	2.84e-39	High_expression
IPMK	ESCA	0.792	1.48e-40	High_expression
IPMK	KIRC	0.713	4.89e-28	High_expression
IPMK	LAML	1.054	3.07e-31	High_expression
IPMK	LGG	1.017	1.74e-95	High_expression
IPMK	PAAD	0.822	1.45e-54	High_expression
IPMK	READ	0.813	6.2e-29	High_expression
IPMK	SKCM	-0.536	2.97e-69	Low_expression
IPMK	STAD	1.336	7.33e-87	High_expression
IPMK	TGCT	0.617	3.52e-31	High_expression
IPMK	CESC	0.642238	0.0488347	High_expression
IPMK	OV	0.725809	1.92e-14	High_expression
ITPK1	BLCA	-0.716	2.6e-09	Low_expression
ITPK1	DLBC	-0.646	0.00516	Low_expression
ITPK1	ESCA	1.281	2.22e-56	High_expression
ITPK1	GBM	-1.326	3.09e-51	Low_expression
ITPK1	HNSC	0.807	6.85e-12	High_expression
ITPK1	KICH	1.139	2.52e-09	High_expression
ITPK1	LAML	0.869	5.08e-14	High_expression
ITPK1	LIHC	0.922	5.18e-34	High_expression
ITPK1	PAAD	1.939	8.26e-96	High_expression
ITPK1	SKCM	2.132	4.75e-270	High_expression
ITPK1	STAD	1.47	3.75e-55	High_expression
ITPK1	CESC	-0.88724	0.000182727	Low_expression
ITPK1	UCEC	-0.625913	3.78e-13	Low_expression
ITPK1	UCS	-1.59071	1.04e-34	Low_expression
KLF9	BLCA	-2.927	7.66e-32	Low_expression
KLF9	BRCA	-2.132	1.22e-209	Low_expression
KLF9	COAD	-2.46	3.77e-110	Low_expression
KLF9	HNSC	-0.644	0.00109	Low_expression
KLF9	KICH	-0.914	0.000458	Low_expression
KLF9	KIRP	-0.942	2.61e-08	Low_expression
KLF9	LGG	0.732	2.61e-24	High_expression
KLF9	LUAD	-2.479	8.57e-182	Low_expression
KLF9	LUSC	-3.029	1.06e-218	Low_expression
KLF9	PAAD	0.854	5.26e-21	High_expression
KLF9	PRAD	-0.635	2.03e-17	Low_expression
KLF9	READ	-2.63	4.66e-54	Low_expression
KLF9	SKCM	-1.906	1.63e-148	Low_expression
KLF9	STAD	-0.925	1.43e-29	Low_expression
KLF9	TGCT	-1.153	3.08e-49	Low_expression
KLF9	THCA	-1.954	1.04e-162	Low_expression
KLF9	THYM	1.489	4.55e-25	High_expression
KLF9	CESC	-3.14673	2.08e-16	Low_expression
KLF9	OV	-3.51816	6.26e-106	Low_expression
KLF9	UCEC	-3.74957	1.52e-74	Low_expression
KLF9	UCS	-3.79187	2.65e-44	Low_expression
LEF1	BRCA	1.462	1.31e-83	High_expression
LEF1	COAD	1.786	1.59e-89	High_expression
LEF1	DLBC	0.882	0.00107	High_expression
LEF1	ESCA	0.537	3.51e-13	High_expression
LEF1	GBM	1.446	2.44e-52	High_expression
LEF1	HNSC	0.799	4.52e-05	High_expression
LEF1	KIRP	-1.545	5.06e-18	Low_expression
LEF1	LAML	-1.368	1.56e-11	Low_expression
LEF1	LIHC	1.508	4.1e-38	High_expression
LEF1	LUSC	0.806	1.7e-25	High_expression
LEF1	PAAD	3.838	2.73e-111	High_expression
LEF1	READ	1.935	1.22e-57	High_expression
LEF1	SKCM	3.743	6.82e-265	High_expression
LEF1	STAD	2.173	5.87e-109	High_expression
LEF1	TGCT	-2.511	3.24e-54	Low_expression
LEF1	THYM	5.1	3.72e-76	High_expression
LEF1	CESC	-1.0854	0.0312983	Low_expression
LEF1	OV	2.26573	1.37e-33	High_expression
LEF1	UCS	0.821672	0.000211976	High_expression
MAP3K7	DLBC	1.646	5.89e-30	High_expression
MAP3K7	GBM	0.521	4.58e-16	High_expression
MAP3K7	HNSC	0.61	3.96e-12	High_expression
MAP3K7	KICH	-0.592	0.00347	Low_expression
MAP3K7	LGG	0.535	4.3e-43	High_expression
MAP3K7	PAAD	1.16	8.74e-57	High_expression
MAP3K7	PRAD	-0.613	8.07e-32	Low_expression
MAP3K7	THYM	2.057	2.62e-70	High_expression
MAP3K7	OV	-1.00391	8.56e-29	Low_expression
MAPK8	DLBC	1.671	4.17e-23	High_expression
MAPK8	LAML	-1.142	7.98e-40	Low_expression
MAPK8	LGG	0.673	1.09e-24	High_expression
MAPK8	PAAD	1.066	1.3e-41	High_expression
MAPK8	STAD	0.83	5.35e-36	High_expression
MAPK8	TGCT	-1.583	1.3e-63	Low_expression
MAPK8	THYM	2.443	3.54e-89	High_expression
MAPK8	OV	-0.634595	1.87e-11	Low_expression
MAPK8	UCS	-0.656927	2.94e-07	Low_expression
MLKL	ACC	-1.258	9.87e-28	Low_expression
MLKL	BRCA	-1.029	5.15e-90	Low_expression
MLKL	DLBC	-1.497	1.28e-11	Low_expression
MLKL	KICH	-1.35	2.56e-14	Low_expression
MLKL	KIRC	1.568	4.86e-47	High_expression
MLKL	KIRP	0.787	5.69e-10	High_expression
MLKL	LAML	2.499	4.32e-78	High_expression
MLKL	LUAD	-1.62	3.52e-115	Low_expression
MLKL	LUSC	-2.153	7.65e-190	Low_expression
MLKL	PAAD	1.279	2.61e-46	High_expression
MLKL	PRAD	-1.303	1.39e-66	Low_expression
MLKL	SKCM	-0.586	9.9e-27	Low_expression
MLKL	STAD	0.729	2.23e-25	High_expression
MLKL	TGCT	1.129	9.96e-32	High_expression
MLKL	THCA	-1.415	4.02e-109	Low_expression
MLKL	THYM	-1.984	4.23e-44	Low_expression
MLKL	OV	-0.738167	9.13e-09	Low_expression
MLKL	UCEC	-1.55033	3.52e-27	Low_expression
MLKL	UCS	-2.67142	1.76e-36	Low_expression
MPG	ACC	0.568	1.13e-06	High_expression
MPG	COAD	0.829	1.31e-62	High_expression
MPG	DLBC	2.883	7.45e-60	High_expression
MPG	GBM	0.878	3.76e-43	High_expression
MPG	HNSC	0.534	1.01e-11	High_expression
MPG	KIRC	0.71	1.14e-36	High_expression
MPG	KIRP	1.047	9.4e-40	High_expression
MPG	LAML	-0.768	8.21e-21	Low_expression
MPG	LGG	0.768	1.31e-88	High_expression
MPG	PAAD	1.324	2.58e-59	High_expression
MPG	READ	0.598	4.66e-18	High_expression
MPG	SKCM	1.205	1.31e-178	High_expression
MPG	TGCT	0.703	2.74e-38	High_expression
MPG	THCA	0.756	1.84e-110	High_expression
MPG	THYM	2.172	4.63e-76	High_expression
MYC	ACC	-1.759	7.61e-21	Low_expression
MYC	BLCA	-0.926	0.00012	Low_expression
MYC	BRCA	-1.036	1.54e-47	Low_expression
MYC	COAD	2.115	4.49e-81	High_expression
MYC	DLBC	2.648	7.68e-39	High_expression
MYC	ESCA	0.648	4.79e-09	High_expression
MYC	GBM	3.197	7.83e-128	High_expression
MYC	KICH	-1.241	0.000247	Low_expression
MYC	KIRC	1.91	5.44e-41	High_expression
MYC	KIRP	1.107	2.31e-10	High_expression
MYC	LAML	-0.538	1.53e-05	Low_expression
MYC	LGG	3.66	8.59e-195	High_expression
MYC	LUSC	1.084	2.24e-31	High_expression
MYC	PAAD	0.588	3.29e-06	High_expression
MYC	PRAD	0.936	5.05e-16	High_expression
MYC	READ	2.1	9.16e-35	High_expression
MYC	SKCM	-0.946	1.96e-55	Low_expression
MYC	STAD	1.345	5.45e-18	High_expression
MYC	THCA	-1.264	1.79e-66	Low_expression
MYC	THYM	2.557	8.7e-60	High_expression
MYC	UCEC	-0.954429	1.03e-07	Low_expression
MYCN	GBM	0.986	5.09e-26	High_expression
MYCN	KICH	-0.764	0.000282	Low_expression
MYCN	KIRC	-0.643	3.2e-30	Low_expression
MYCN	KIRP	-0.979	1.86e-27	Low_expression
MYCN	LAML	2.628	3.95e-30	High_expression
MYCN	LGG	1.974	1.54e-114	High_expression
MYCN	TGCT	3.629	2.47e-108	High_expression
MYCN	THCA	-1.07	2.23e-80	Low_expression
MYCN	THYM	2.403	1.35e-123	High_expression
MYCN	OV	2.05915	3e-17	High_expression
MYCN	UCEC	2.41282	1.23e-14	High_expression
MYCN	UCS	4.02324	4.97e-25	High_expression
NDRG2	ACC	-2.623	1.58e-35	Low_expression
NDRG2	BLCA	-1.019	0.000277	Low_expression
NDRG2	BRCA	-2.666	7.51e-190	Low_expression
NDRG2	COAD	-1.956	1.39e-105	Low_expression
NDRG2	DLBC	1.271	1.99e-13	High_expression
NDRG2	ESCA	-2.453	2e-86	Low_expression
NDRG2	GBM	-1.365	9.19e-33	Low_expression
NDRG2	HNSC	-2.357	2.01e-30	Low_expression
NDRG2	KIRC	-1.222	3.48e-23	Low_expression
NDRG2	KIRP	-1.207	2.34e-12	Low_expression
NDRG2	LAML	-2.244	7.2e-33	Low_expression
NDRG2	LIHC	-1.074	3.07e-26	Low_expression
NDRG2	LUAD	-2.572	1.8e-163	Low_expression
NDRG2	LUSC	-1.961	2.84e-114	Low_expression
NDRG2	PRAD	-1.751	4.12e-86	Low_expression
NDRG2	READ	-2.098	3.26e-55	Low_expression
NDRG2	SKCM	-3.123	5.54e-310	Low_expression
NDRG2	STAD	-1.215	4.16e-49	Low_expression
NDRG2	TGCT	-1.598	6.35e-27	Low_expression
NDRG2	THCA	-2.025	9.69e-195	Low_expression
NDRG2	THYM	4.517	4.2e-151	High_expression
NDRG2	CESC	-3.1095	1.48e-11	Low_expression
NDRG2	OV	-4.46091	1.36e-115	Low_expression
NDRG2	UCEC	-3.83795	1.4e-63	Low_expression
NDRG2	UCS	-3.91161	7.25e-40	Low_expression
NR2C2	ACC	-1.185	5.3e-28	Low_expression
NR2C2	BRCA	-0.606	3.72e-39	Low_expression
NR2C2	COAD	-0.883	3.91e-57	Low_expression
NR2C2	ESCA	0.558	4.01e-23	High_expression
NR2C2	LAML	0.933	1.34e-24	High_expression
NR2C2	LGG	0.588	9.45e-27	High_expression
NR2C2	LIHC	-0.657	1.61e-06	Low_expression
NR2C2	LUAD	-1.052	1.34e-79	Low_expression
NR2C2	LUSC	-1.296	7.57e-127	Low_expression
NR2C2	PRAD	-0.953	1.61e-34	Low_expression
NR2C2	READ	-0.762	1.76e-26	Low_expression
NR2C2	SKCM	-0.57	2.42e-54	Low_expression
NR2C2	TGCT	-1.078	1.26e-47	Low_expression
NR2C2	THCA	-1.451	8.7e-127	Low_expression
NR2C2	THYM	1.023	7.89e-11	High_expression
NR2C2	CESC	-1.26536	7.58e-05	Low_expression
NR2C2	OV	-1.22129	2.49e-29	Low_expression
NR2C2	UCEC	-1.97032	3.66e-38	Low_expression
NR2C2	UCS	-2.20415	4.05e-35	Low_expression
OTULIN	COAD	0.721	8.93e-67	High_expression
OTULIN	DLBC	2.779	1.11e-62	High_expression
OTULIN	ESCA	0.674	2.4e-32	High_expression
OTULIN	GBM	1.223	6.24e-76	High_expression
OTULIN	HNSC	0.697	3.09e-14	High_expression
OTULIN	LGG	0.731	5.55e-59	High_expression
OTULIN	LUSC	0.704	7.96e-54	High_expression
OTULIN	PAAD	1.122	4.24e-59	High_expression
OTULIN	READ	0.729	7.8e-33	High_expression
OTULIN	SKCM	-0.652	2.99e-66	Low_expression
OTULIN	STAD	1.056	3.95e-65	High_expression
OTULIN	TGCT	-0.696	8.69e-32	Low_expression
OTULIN	THYM	1.072	4.39e-30	High_expression
OTULIN	CESC	0.840046	0.000339314	High_expression
PANX1	BRCA	0.778	9.14e-56	High_expression
PANX1	DLBC	1.667	2.22e-62	High_expression
PANX1	ESCA	1.583	1.36e-79	High_expression
PANX1	GBM	1.348	6.84e-58	High_expression
PANX1	HNSC	0.834	3.94e-10	High_expression
PANX1	LGG	1.308	3.47e-93	High_expression
PANX1	PAAD	2.015	7.82e-95	High_expression
PANX1	SKCM	0.815	5.61e-49	High_expression
PANX1	STAD	1.212	3.09e-51	High_expression
PANX1	TGCT	-0.613	1.99e-23	Low_expression
PANX1	THYM	1.731	6.75e-94	High_expression
PGAM5	ACC	0.6	3.92e-06	High_expression
PGAM5	BLCA	0.769	2.38e-07	High_expression
PGAM5	BRCA	1.17	1.15e-147	High_expression
PGAM5	COAD	1.735	3.26e-152	High_expression
PGAM5	DLBC	3.129	5.98e-88	High_expression
PGAM5	ESCA	1.096	5.35e-49	High_expression
PGAM5	GBM	0.834	3.32e-37	High_expression
PGAM5	HNSC	0.616	8.6e-11	High_expression
PGAM5	KICH	0.505	0.000449	High_expression
PGAM5	LAML	-1.046	1.02e-32	Low_expression
PGAM5	LUAD	0.982	2.36e-99	High_expression
PGAM5	LUSC	1.728	3.74e-186	High_expression
PGAM5	PAAD	1.076	2.65e-60	High_expression
PGAM5	PRAD	0.637	2.41e-31	High_expression
PGAM5	READ	1.585	3.05e-73	High_expression
PGAM5	SKCM	0.783	5.4e-95	High_expression
PGAM5	STAD	1.72	2.92e-104	High_expression
PGAM5	TGCT	0.947	3.68e-32	High_expression
PGAM5	THYM	2.589	2.42e-117	High_expression
PGAM5	CESC	1.5923	7.83e-16	High_expression
PGAM5	OV	1.80797	4.55e-68	High_expression
PGAM5	UCEC	1.07968	4.08e-26	High_expression
PGAM5	UCS	1.27232	3.78e-23	High_expression
PLK1	ACC	0.853	3.31e-09	High_expression
PLK1	BLCA	2.913	2.74e-23	High_expression
PLK1	BRCA	2.641	2.21e-200	High_expression
PLK1	COAD	2.957	6.86e-140	High_expression
PLK1	DLBC	4.319	1.43e-105	High_expression
PLK1	ESCA	1.887	5.21e-78	High_expression
PLK1	GBM	2.416	1.97e-91	High_expression
PLK1	HNSC	1.746	1.59e-45	High_expression
PLK1	KIRC	1.065	1.04e-24	High_expression
PLK1	KIRP	0.653	1.2e-08	High_expression
PLK1	LAML	-2.615	6.81e-61	Low_expression
PLK1	LIHC	1.434	1.87e-37	High_expression
PLK1	LUAD	1.97	9.44e-116	High_expression
PLK1	LUSC	3.075	5.85e-281	High_expression
PLK1	PAAD	2.843	1.12e-105	High_expression
PLK1	READ	3.18	2.62e-61	High_expression
PLK1	SKCM	2.255	1.17e-240	High_expression
PLK1	STAD	3.252	7.73e-130	High_expression
PLK1	THYM	3.569	8.77e-99	High_expression
PLK1	CESC	3.92428	2.07e-46	High_expression
PLK1	OV	3.56192	7.76e-126	High_expression
PLK1	UCEC	3.22842	5e-66	High_expression
PLK1	UCS	3.76442	2.11e-60	High_expression
RIPK1	ACC	-0.609	1e-09	Low_expression
RIPK1	DLBC	0.669	1.85e-06	High_expression
RIPK1	GBM	1.351	4.09e-78	High_expression
RIPK1	KICH	-0.736	0.00175	Low_expression
RIPK1	LGG	0.638	1.3e-58	High_expression
RIPK1	PAAD	0.993	1.78e-50	High_expression
RIPK1	THYM	0.987	5.59e-19	High_expression
RIPK1	UCEC	-0.744428	1.23e-18	Low_expression
RIPK1	UCS	-0.836797	2.3e-15	Low_expression
RIPK3	ACC	-1.314	1.56e-43	Low_expression
RIPK3	BRCA	-0.516	5.03e-23	Low_expression
RIPK3	ESCA	-0.916	2.18e-24	Low_expression
RIPK3	GBM	1.057	1.69e-53	High_expression
RIPK3	KICH	-1.252	1.6e-14	Low_expression
RIPK3	KIRP	-1.064	7.96e-13	Low_expression
RIPK3	LAML	4.015	2.35e-114	High_expression
RIPK3	LUAD	-0.563	2.59e-31	Low_expression
RIPK3	LUSC	-1.525	5.59e-137	Low_expression
RIPK3	PAAD	1.441	8.03e-44	High_expression
RIPK3	PRAD	-1.429	3.65e-84	Low_expression
RIPK3	READ	0.563	0.0103	High_expression
RIPK3	SKCM	-1.893	2.12e-218	Low_expression
RIPK3	THCA	-1.078	2.57e-87	Low_expression
RIPK3	THYM	-1.181	2.33e-18	Low_expression
RIPK3	OV	2.03746	6.73e-38	High_expression
RIPK3	UCS	-2.00006	4.37e-16	Low_expression
RNF31	DLBC	1.149	2.38e-13	High_expression
RNF31	HNSC	0.599	1.35e-10	High_expression
RNF31	LAML	1.53	1.25e-60	High_expression
RNF31	LUSC	-0.656	6.62e-38	Low_expression
RNF31	PAAD	0.599	1.59e-19	High_expression
RNF31	PRAD	-0.65	4.42e-20	Low_expression
RNF31	READ	-0.607	7.11e-13	Low_expression
RNF31	THCA	-0.941	4.08e-106	Low_expression
RNF31	THYM	1.271	1.22e-38	High_expression
SIRT1	ACC	-0.861	5.98e-16	Low_expression
SIRT1	BLCA	-1.13	5.59e-13	Low_expression
SIRT1	DLBC	1.411	3.37e-25	High_expression
SIRT1	ESCA	0.636	5.08e-38	High_expression
SIRT1	KICH	-0.529	0.0153	Low_expression
SIRT1	LGG	1.316	3.98e-122	High_expression
SIRT1	LUSC	-0.506	4.83e-32	Low_expression
SIRT1	PAAD	0.859	5.36e-32	High_expression
SIRT1	STAD	0.526	4.19e-13	High_expression
SIRT1	THYM	2.119	1.71e-69	High_expression
SIRT1	CESC	-1.03738	0.000321671	Low_expression
SIRT1	OV	-1.17239	7.73e-47	Low_expression
SIRT1	UCEC	-1.28146	1.55e-21	Low_expression
SIRT1	UCS	-0.812873	8.36e-12	Low_expression
SIRT2	COAD	-0.578	1.44e-19	Low_expression
SIRT2	LAML	0.577	5.37e-15	High_expression
SIRT2	LGG	1.092	2.15e-65	High_expression
SIRT2	LUAD	-0.711	1.56e-62	Low_expression
SIRT2	PAAD	0.918	3.02e-40	High_expression
SIRT2	READ	-0.796	5.61e-13	Low_expression
SIRT2	TGCT	-2.506	1.54e-119	Low_expression
SIRT2	THCA	-0.518	3.3e-53	Low_expression
SIRT2	THYM	0.636	1.56e-14	High_expression
SIRT2	CESC	-0.617994	0.00294969	Low_expression
SIRT2	OV	-1.07572	8.84e-32	Low_expression
SIRT2	UCEC	-1.20746	2.58e-37	Low_expression
SIRT3	ACC	-0.57	4.41e-11	Low_expression
SIRT3	DLBC	1.153	2.58e-19	High_expression
SIRT3	GBM	-0.535	2.13e-08	Low_expression
SIRT3	LUSC	-0.563	3.81e-36	Low_expression
SIRT3	READ	-0.553	1.49e-13	Low_expression
SIRT3	STAD	-0.599	1.31e-19	Low_expression
SIRT3	TGCT	-2.487	1.25e-130	Low_expression
SIRT3	THYM	1.62	1.86e-64	High_expression
SIRT3	CESC	-0.918917	9.99e-07	Low_expression
SIRT3	OV	-1.456	5.65e-55	Low_expression
SIRT3	UCEC	-0.757723	2.05e-18	Low_expression
SIRT3	UCS	-0.820028	6.2e-16	Low_expression
SLC39A7	BLCA	1.129	7.8e-13	High_expression
SLC39A7	BRCA	1.023	3e-124	High_expression
SLC39A7	COAD	0.838	9.4e-38	High_expression
SLC39A7	DLBC	2.296	3.12e-47	High_expression
SLC39A7	GBM	1.736	8.86e-89	High_expression
SLC39A7	HNSC	0.769	9.65e-17	High_expression
SLC39A7	LAML	-2.874	5.25e-141	Low_expression
SLC39A7	LGG	1.46	2.22e-182	High_expression
SLC39A7	LIHC	1.229	6.15e-57	High_expression
SLC39A7	LUAD	0.745	3.73e-50	High_expression
SLC39A7	PAAD	1.301	4.25e-62	High_expression
SLC39A7	PRAD	1.149	4.27e-73	High_expression
SLC39A7	READ	0.88	7.1e-17	High_expression
SLC39A7	SKCM	1.694	9.07e-293	High_expression
SLC39A7	TGCT	0.858	8.93e-30	High_expression
SLC39A7	THYM	2.36	7.42e-89	High_expression
SLC39A7	CESC	0.521892	0.0299339	High_expression
SLC39A7	UCEC	0.945652	9.84e-21	High_expression
SLC39A7	UCS	1.20526	3.7e-28	High_expression
SPATA2	BRCA	0.703	7.92e-69	High_expression
SPATA2	COAD	0.953	6.5e-70	High_expression
SPATA2	DLBC	1.111	3.99e-19	High_expression
SPATA2	ESCA	1.238	3.39e-100	High_expression
SPATA2	GBM	-0.667	1.77e-20	Low_expression
SPATA2	LIHC	0.521	4.82e-22	High_expression
SPATA2	PAAD	0.865	5.11e-57	High_expression
SPATA2	READ	1.313	3.99e-53	High_expression
SPATA2	SKCM	0.783	9.55e-114	High_expression
SPATA2	STAD	1.255	3.36e-83	High_expression
SPATA2	TGCT	-1.097	2.02e-56	Low_expression
SPATA2	THCA	-0.545	1.38e-54	Low_expression
SPATA2	THYM	1.352	2.14e-48	High_expression
SPATA2	CESC	0.58287	0.00173573	High_expression
SPATA2	OV	0.662742	2.46e-15	High_expression
SQSTM1	BLCA	-0.825	3.51e-05	Low_expression
SQSTM1	DLBC	1.614	2.24e-25	High_expression
SQSTM1	ESCA	0.865	1.16e-27	High_expression
SQSTM1	GBM	1	3.45e-35	High_expression
SQSTM1	KIRP	0.587	7.01e-13	High_expression
SQSTM1	LAML	-1.173	2.51e-34	Low_expression
SQSTM1	LGG	0.723	1.15e-54	High_expression
SQSTM1	LIHC	1.583	3.64e-48	High_expression
SQSTM1	PAAD	1.595	1.02e-56	High_expression
SQSTM1	SKCM	1.178	3.26e-133	High_expression
SQSTM1	STAD	0.63	1.25e-17	High_expression
SQSTM1	THYM	2.265	2.16e-71	High_expression
SQSTM1	UCS	-0.866416	3.64e-11	Low_expression
STAT3	ACC	-1.491	9.24e-31	Low_expression
STAT3	ESCA	0.516	3.19e-10	High_expression
STAT3	GBM	1.831	3.07e-77	High_expression
STAT3	KICH	-1.761	8.57e-10	Low_expression
STAT3	LGG	1.39	1.34e-105	High_expression
STAT3	LIHC	-0.715	9.57e-19	Low_expression
STAT3	LUAD	-0.662	2.05e-47	Low_expression
STAT3	LUSC	-0.996	4.72e-75	Low_expression
STAT3	PAAD	1.081	7.61e-30	High_expression
STAT3	STAD	0.937	2.11e-24	High_expression
STAT3	THCA	-0.635	2.86e-57	Low_expression
STAT3	THYM	-0.753	6.85e-07	Low_expression
STAT3	OV	-0.778544	6.83e-16	Low_expression
STAT3	UCEC	-0.990702	1.21e-18	Low_expression
STAT3	UCS	-1.39114	3.33e-21	Low_expression
STUB1	ACC	0.566	8.64e-07	High_expression
STUB1	BRCA	0.586	3.17e-48	High_expression
STUB1	DLBC	2.46	7.64e-59	High_expression
STUB1	KIRP	0.539	1.22e-15	High_expression
STUB1	LAML	-0.877	1.34e-32	Low_expression
STUB1	LIHC	0.834	3.23e-52	High_expression
STUB1	PAAD	1.411	1.98e-72	High_expression
STUB1	THYM	2.489	5.16e-110	High_expression
TARDBP	BRCA	-0.531	1.17e-135	Low_expression
TARDBP	DLBC	2.806	3.37e-52	High_expression
TARDBP	GBM	0.93	5.5e-26	High_expression
TARDBP	HNSC	0.564	6.7e-19	High_expression
TARDBP	KICH	-0.675	0.0425	Low_expression
TARDBP	LAML	-0.765	3.08e-40	Low_expression
TARDBP	LGG	0.807	1.91e-77	High_expression
TARDBP	PAAD	1.332	2.08e-58	High_expression
TARDBP	SKCM	-0.792	5e-148	Low_expression
TARDBP	STAD	0.519	5.95e-21	High_expression
TARDBP	TGCT	-1.469	5.35e-52	Low_expression
TARDBP	THCA	-0.574	1.16e-91	Low_expression
TARDBP	THYM	3.13	4.92e-108	High_expression
TARDBP	OV	-0.668733	6.07e-22	Low_expression
TARDBP	OV	-3.93054	1.36e-20	Low_expression
TARDBP	UCEC	-3.11052	1.47e-11	Low_expression
TARDBP	UCS	-3.52991	1.07e-08	Low_expression
TERT	DLBC	0.694	2.45e-62	High_expression
TERT	TGCT	-0.62	2.14e-10	Low_expression
TERT	THYM	2.712	1.05e-163	High_expression
TERT	CESC	6.14312	4e-20	High_expression
TERT	OV	6.77618	8.55e-111	High_expression
TERT	UCEC	6.81185	5.89e-69	High_expression
TERT	UCS	7.38941	1.79e-37	High_expression
TLR2	ACC	-1.14	1.38e-18	Low_expression
TLR2	COAD	-0.505	1.62e-16	Low_expression
TLR2	DLBC	-3.766	8.2e-36	Low_expression
TLR2	ESCA	0.951	5.24e-23	High_expression
TLR2	GBM	2.403	5.86e-73	High_expression
TLR2	HNSC	0.934	1.94e-07	High_expression
TLR2	KIRC	1.294	1.56e-32	High_expression
TLR2	KIRP	0.827	4.29e-08	High_expression
TLR2	LAML	5.107	2.91e-91	High_expression
TLR2	LGG	1.254	1.41e-36	High_expression
TLR2	LIHC	-0.714	2.26e-11	Low_expression
TLR2	LUAD	-1.517	1.21e-81	Low_expression
TLR2	LUSC	-2.139	1.12e-169	Low_expression
TLR2	PAAD	1.426	1.06e-39	High_expression
TLR2	PRAD	-1.08	1.45e-55	Low_expression
TLR2	READ	-0.667	1.66e-11	Low_expression
TLR2	THYM	-4.704	7.48e-97	Low_expression
TLR2	UCS	-0.53288	0.0129587	Low_expression
TLR3	BLCA	-0.781	0.005	Low_expression
TLR3	GBM	1.755	6.58e-101	High_expression
TLR3	HNSC	-0.831	0.00121	Low_expression
TLR3	KICH	-0.538	0.00217	Low_expression
TLR3	KIRC	1.693	2.57e-28	High_expression
TLR3	LAML	0.622	3.5e-18	High_expression
TLR3	LGG	1.258	1.32e-83	High_expression
TLR3	LUSC	-0.683	2.27e-29	Low_expression
TLR3	PAAD	1.327	1.53e-43	High_expression
TLR3	SKCM	0.646	3.04e-47	High_expression
TLR3	STAD	1.281	2.24e-26	High_expression
TLR3	TGCT	-1.719	1.85e-50	Low_expression
TLR3	THYM	0.775	2.89e-60	High_expression
TLR3	OV	0.672341	1.22e-05	High_expression
TLR3	UCEC	-0.531549	0.00616445	Low_expression
TLR3	UCS	-1.77908	5.02e-14	Low_expression
TLR4	ACC	-1.737	7.49e-39	Low_expression
TLR4	BLCA	-1.13	9.2e-07	Low_expression
TLR4	BRCA	-1.281	3.52e-88	Low_expression
TLR4	DLBC	-1.479	8.54e-08	Low_expression
TLR4	ESCA	0.503	2.81e-11	High_expression
TLR4	GBM	1.161	3.96e-37	High_expression
TLR4	KIRC	0.504	6.73e-06	High_expression
TLR4	KIRP	-0.689	0.000914	Low_expression
TLR4	LAML	4.021	1.46e-55	High_expression
TLR4	LGG	1.449	1.5e-57	High_expression
TLR4	LUAD	-1.543	2.94e-124	Low_expression
TLR4	LUSC	-1.925	4.4e-153	Low_expression
TLR4	PAAD	1.664	5.78e-61	High_expression
TLR4	PRAD	-0.626	2.84e-14	Low_expression
TLR4	READ	0.799	5.37e-14	High_expression
TLR4	STAD	0.7	1.45e-17	High_expression
TLR4	TGCT	0.557	3.18e-15	High_expression
TLR4	THCA	-1.033	1.01e-92	Low_expression
TLR4	THYM	-2.937	7.27e-50	Low_expression
TLR4	CESC	-1.83534	3.5e-05	Low_expression
TLR4	OV	-1.37207	4.11e-14	Low_expression
TLR4	UCEC	-1.97511	3.73e-24	Low_expression
TLR4	UCS	-2.53848	4.85e-26	Low_expression
TNF	DLBC	1.597	2.47e-21	High_expression
TNF	GBM	0.788	1.26e-48	High_expression
TNF	LAML	1.038	3.4e-16	High_expression
TNF	LGG	0.923	3.08e-44	High_expression
TNF	PAAD	0.62	6.07e-30	High_expression
TNF	TGCT	1.065	3.19e-50	High_expression
TNF	THYM	-0.817	2.77e-14	Low_expression
TNF	CESC	5.77229	1.46e-22	High_expression
TNF	OV	6.67547	3.1e-98	High_expression
TNF	UCEC	3.57629	4.74e-27	High_expression
TNF	UCS	2.05994	1.74e-05	High_expression
TNFRSF1A	ACC	-0.706	9.17e-11	Low_expression
TNFRSF1A	COAD	-0.677	3.56e-20	Low_expression
TNFRSF1A	DLBC	-1.962	7.64e-17	Low_expression
TNFRSF1A	GBM	3.169	5.29e-109	High_expression
TNFRSF1A	KICH	-1.157	0.000156	Low_expression
TNFRSF1A	KIRC	0.992	4.49e-31	High_expression
TNFRSF1A	KIRP	0.664	4.35e-14	High_expression
TNFRSF1A	LAML	2.143	1.49e-83	High_expression
TNFRSF1A	LGG	1.473	5.24e-56	High_expression
TNFRSF1A	PAAD	2.316	2.39e-81	High_expression
TNFRSF1A	PRAD	-0.678	2.55e-40	Low_expression
TNFRSF1A	READ	-0.587	2.08e-09	Low_expression
TNFRSF1A	SKCM	-0.57	3.59e-46	Low_expression
TNFRSF1A	STAD	0.702	2.53e-14	High_expression
TNFRSF1A	TGCT	0.812	1.83e-07	High_expression
TNFRSF1A	THYM	-0.997	1.09e-07	Low_expression
TNFRSF1A	CESC	-0.633	0.00343354	Low_expression
TNFRSF1A	UCEC	-1.11511	2.32e-34	Low_expression
TNFRSF1A	UCS	-1.25042	4.46e-24	Low_expression
TNFRSF1B	ACC	-0.68	0.000263	Low_expression
TNFRSF1B	BLCA	-0.554	0.025	Low_expression
TNFRSF1B	BRCA	-1.404	1.18e-93	Low_expression
TNFRSF1B	COAD	0.91	6.51e-33	High_expression
TNFRSF1B	DLBC	-1.634	4.99e-19	Low_expression
TNFRSF1B	ESCA	0.956	6.42e-20	High_expression
TNFRSF1B	GBM	2.253	1.15e-61	High_expression
TNFRSF1B	HNSC	0.853	0.000311	High_expression
TNFRSF1B	KICH	-0.843	0.0193	Low_expression
TNFRSF1B	KIRC	1.447	3.19e-43	High_expression
TNFRSF1B	LGG	1.75	1.24e-74	High_expression
TNFRSF1B	LUAD	-1.101	1.24e-82	Low_expression
TNFRSF1B	LUSC	-1.82	2.59e-128	Low_expression
TNFRSF1B	PAAD	2.7	4.81e-88	High_expression
TNFRSF1B	PRAD	-0.601	6.08e-13	Low_expression
TNFRSF1B	READ	0.915	6.36e-23	High_expression
TNFRSF1B	STAD	1.086	1.81e-30	High_expression
TNFRSF1B	TGCT	2.333	2.28e-68	High_expression
TNFRSF1B	THYM	-3.684	3.25e-112	Low_expression
TNFRSF1B	OV	-0.501878	0.000826744	Low_expression
TNFRSF1B	UCEC	-1.20175	3.39e-20	Low_expression
TNFRSF1B	UCS	-1.11733	3.73e-12	Low_expression
TNFRSF21	BLCA	0.579	0.00699	High_expression
TNFRSF21	COAD	1.247	2.21e-66	High_expression
TNFRSF21	DLBC	2.385	7.3e-76	High_expression
TNFRSF21	ESCA	1.217	5.13e-37	High_expression
TNFRSF21	GBM	1.441	1.75e-45	High_expression
TNFRSF21	HNSC	0.606	0.00413	High_expression
TNFRSF21	KIRP	0.577	6.53e-07	High_expression
TNFRSF21	LGG	2.029	4.45e-123	High_expression
TNFRSF21	LIHC	1.095	7.79e-19	High_expression
TNFRSF21	LUAD	1.849	1.49e-124	High_expression
TNFRSF21	LUSC	1.493	1.96e-88	High_expression
TNFRSF21	PAAD	3.735	1.38e-115	High_expression
TNFRSF21	PRAD	0.514	7.95e-06	High_expression
TNFRSF21	READ	1.245	7.29e-33	High_expression
TNFRSF21	SKCM	2.485	4.43e-187	High_expression
TNFRSF21	STAD	1.447	3.58e-50	High_expression
TNFRSF21	TGCT	0.642	2.06e-18	High_expression
TNFRSF21	THCA	1.342	1.26e-59	High_expression
TNFRSF21	THYM	3.602	1.32e-151	High_expression
TNFRSF21	CESC	2.34699	9.28e-10	High_expression
TNFRSF21	OV	2.02296	4.07e-50	High_expression
TNFRSF21	UCEC	0.862272	1.29e-11	High_expression
TNFRSF21	UCS	0.9777	8.37e-08	High_expression
TNFSF10	ACC	-1.674	3.43e-07	Low_expression
TNFSF10	COAD	0.607	3.31e-12	High_expression
TNFSF10	GBM	1.422	6.62e-43	High_expression
TNFSF10	HNSC	1.084	1.8e-07	High_expression
TNFSF10	KICH	-2.478	1.24e-16	Low_expression
TNFSF10	KIRC	0.887	8.32e-10	High_expression
TNFSF10	KIRP	1.581	4.68e-10	High_expression
TNFSF10	LAML	3.121	3.18e-52	High_expression
TNFSF10	LIHC	0.537	7.41e-10	High_expression
TNFSF10	LUSC	0.658	2.01e-09	High_expression
TNFSF10	PAAD	2.523	3.25e-81	High_expression
TNFSF10	PRAD	0.923	5.21e-21	High_expression
TNFSF10	READ	0.729	2.05e-09	High_expression
TNFSF10	SKCM	-1.461	4.58e-74	Low_expression
TNFSF10	STAD	1.504	1.3e-53	High_expression
TNFSF10	TGCT	2.347	4.02e-56	High_expression
TNFSF10	THCA	-1.089	3.72e-65	Low_expression
TNFSF10	THYM	-1.234	1.09e-05	Low_expression
TNFSF10	CESC	2.42653	1.61e-06	High_expression
TNFSF10	OV	1.39495	6.9e-14	High_expression
TNFSF10	UCEC	0.822205	2.15e-05	High_expression
TNFSF10	UCS	-0.855178	0.00193062	Low_expression
TRAF2	ACC	0.667	0.00016	High_expression
TRAF2	BLCA	0.835	7.29e-09	High_expression
TRAF2	BRCA	0.774	2.26e-94	High_expression
TRAF2	COAD	0.831	6.77e-74	High_expression
TRAF2	DLBC	2.976	1.46e-82	High_expression
TRAF2	HNSC	0.724	4.5e-14	High_expression
TRAF2	KIRC	0.777	1.14e-33	High_expression
TRAF2	KIRP	1.067	9.18e-27	High_expression
TRAF2	LAML	-0.607	2.2e-20	Low_expression
TRAF2	LIHC	1.103	3.58e-44	High_expression
TRAF2	LUAD	0.658	1.64e-44	High_expression
TRAF2	PAAD	2.196	2.16e-104	High_expression
TRAF2	READ	0.828	9.48e-32	High_expression
TRAF2	SKCM	0.557	3.68e-67	High_expression
TRAF2	STAD	1.17	5.2e-78	High_expression
TRAF2	THYM	3.345	7.94e-155	High_expression
TRAF2	CESC	1.1218	1.12e-08	High_expression
TRAF2	UCEC	0.573038	9.09e-12	High_expression
TRIM11	BLCA	0.656	5.22e-11	High_expression
TRIM11	BRCA	0.944	1.09e-113	High_expression
TRIM11	COAD	0.622	8.79e-48	High_expression
TRIM11	DLBC	0.93	1.35e-11	High_expression
TRIM11	HNSC	0.669	1.3e-21	High_expression
TRIM11	KICH	-0.501	0.024	Low_expression
TRIM11	LAML	-0.787	5.36e-34	Low_expression
TRIM11	LIHC	0.96	1.88e-43	High_expression
TRIM11	PAAD	1.578	1.93e-81	High_expression
TRIM11	READ	0.617	2.41e-20	High_expression
TRIM11	STAD	0.744	1.58e-46	High_expression
TRIM11	THYM	0.918	4.47e-25	High_expression
TRIM11	CESC	0.798252	2.98e-06	High_expression
TRIM11	OV	0.572297	3.05e-12	High_expression
TRIM11	UCEC	0.642877	2.35e-15	High_expression
TSC1	ACC	-1.167	4.45e-31	Low_expression
TSC1	BRCA	-0.597	2.02e-57	Low_expression
TSC1	COAD	-0.766	9.28e-42	Low_expression
TSC1	DLBC	0.568	3.64e-06	High_expression
TSC1	GBM	-0.847	1.44e-26	Low_expression
TSC1	HNSC	0.587	2.57e-11	High_expression
TSC1	LAML	0.909	1.52e-20	High_expression
TSC1	LUAD	-0.907	6.41e-78	Low_expression
TSC1	LUSC	-0.816	5.83e-62	Low_expression
TSC1	PRAD	-0.886	8.6e-42	Low_expression
TSC1	READ	-0.8	3.53e-24	Low_expression
TSC1	SKCM	-1.023	9.8e-177	Low_expression
TSC1	TGCT	-1.476	2.79e-107	Low_expression
TSC1	THCA	-1.454	5.75e-179	Low_expression
TSC1	THYM	1.261	3.9e-43	High_expression
TSC1	CESC	-0.779157	0.00017945	Low_expression
TSC1	OV	-2.00025	1.51e-72	Low_expression
TSC1	UCEC	-1.72058	4.47e-49	Low_expression
TSC1	UCS	-1.805	5.79e-37	Low_expression
USP22	ACC	-0.666	3.47e-10	Low_expression
USP22	DLBC	1.945	2.89e-31	High_expression
USP22	ESCA	0.787	3.03e-30	High_expression
USP22	LAML	1.026	3.25e-26	High_expression
USP22	PAAD	0.776	2.83e-23	High_expression
USP22	SKCM	0.674	1.06e-64	High_expression
USP22	STAD	0.697	2.26e-20	High_expression
USP22	TGCT	0.757	3.16e-16	High_expression
USP22	THYM	2.494	6.03e-78	High_expression
USP22	CESC	-0.650198	0.0165857	Low_expression
USP22	OV	-0.957301	4.23e-16	Low_expression
USP22	UCEC	-1.08871	1.07e-21	Low_expression
USP22	UCS	-0.552557	2e-07	Low_expression
ZBP1	COAD	0.935	1.17e-15	High_expression
ZBP1	DLBC	-1.252	3.05e-11	Low_expression
ZBP1	ESCA	1.028	7.17e-29	High_expression
ZBP1	GBM	0.549	1.94e-23	High_expression
ZBP1	HNSC	1.164	8.37e-10	High_expression
ZBP1	KIRC	0.801	5.06e-19	High_expression
ZBP1	LAML	1.836	9.05e-43	High_expression
ZBP1	LUSC	-0.704	7.43e-26	Low_expression
ZBP1	PAAD	1.786	3.81e-62	High_expression
ZBP1	READ	1.232	3.84e-11	High_expression
ZBP1	SKCM	0.753	2.78e-69	High_expression
ZBP1	STAD	1.233	3.2e-31	High_expression
ZBP1	TGCT	1.885	3.6e-60	High_expression
ZBP1	THYM	-2.164	5.26e-48	Low_expression
ZBP1	CESC	1.98128	0.000593897	High_expression
ZBP1	OV	3.58895	1.26e-37	High_expression
ZBP1	UCEC	1.10696	8.68e-06	High_expression

## Sheet: Statistic
Supplementary Table 2. The results of expression differences for pan-cancer analysis
Gene Symbol	logFC>0.5 (No.)	logFC<-0.5 (No.)	Total No.
ALDH2	4	14	18
ALK	5	3	8
APP	14	0	14
ATRX	9	6	15
AXL	10	17	27
BACH2	3	9	12
BCL2	9	10	19
BCL2L11	9	3	12
BNIP3	10	10	20
BRAF	2	7	9
CASP8	15	6	21
CD40	9	9	18
CDKN2A	27	1	28
CFLAR	3	15	18
CXCL1	13	6	19
CYLD	3	7	10
DDX58	12	3	15
DIABLO	21	1	22
DNMT1	13	3	16
EGFR	10	8	18
EZH2	20	2	22
FADD	20	1	21
FAS	9	14	23
FASLG	7	0	7
FLT3	2	6	8
GATA3	14	8	22
HAT1	18	2	20
HDAC9	10	8	18
HMGB1	12	1	13
HSP90AA1	15	2	17
HSPA4	21	1	22
ID1	9	13	22
IDH1	18	2	20
IDH2	17	3	20
IPMK	11	1	12
ITPK1	8	6	14
KLF9	3	18	21
LEF1	15	4	19
MAP3K7	6	3	9
MAPK8	5	4	9
MLKL	6	13	19
MPG	14	1	15
MYC	13	8	21
MYCN	8	4	12
NDRG2	2	23	25
NR2C2	4	15	19
OTULIN	12	2	14
PANX1	10	1	11
PGAM5	22	1	23
PLK1	22	1	23
RIPK1	5	4	9
RIPK3	5	12	17
RNF31	5	4	9
SIRT1	6	8	14
SIRT2	4	8	12
SIRT3	2	10	12
SLC39A7	18	1	19
SPATA2	12	3	15
SQSTM1	10	3	13
STAT3	5	10	15
STUB1	7	1	8
TARDBP	7	10	17
TERT	6	1	7
TLR2	8	10	18
TLR3	9	7	16
TLR4	9	14	23
TNF	10	1	11
TNFRSF1A	8	11	19
TNFRSF1B	10	12	22
TNFRSF21	23	0	23
TNFSF10	16	6	22
TRAF2	17	1	18
TRIM11	13	2	15
TSC1	4	15	19
USP22	8	5	13
ZBP1	14	3	17
