# Supplementary material for: A comprehensive pan-cancer analysis of necroptosis molecules in four gynecologic cancers
Source: BMC Cancer. 2022 Nov 10;22:1160. doi: 10.1186/s12885-022-10166-6 (PMC9650890; doi:10.1186/s12885-022-10166-6)
Supplement: Supplementary file 15 — Additional file 15: Supplementary Table 3. The results of Univariate Cox regression analysis for pan-cancer. [file 12885_2022_10166_MOESM15_ESM.xlsx]

## Sheet: Pan-cancer
Supplementary Table 3. The results of Univariate Cox regression analysis for pan-cancer
Gene Symbol	Cancer Type	HR	P value
ALDH2	LUSC	High_risk	0.0225848
ALDH2	THCA	High_risk	0.0393482
ALDH2	ACC	Low_risk	0.00455346
ALDH2	HNSC	Low_risk	0.0291985
ALDH2	KICH	Low_risk	0.0304591
ALDH2	KIRC	Low_risk	0.0383737
ALDH2	KIRP	Low_risk	0.000131524
ALDH2	LGG	Low_risk	1.3879e-05
ALDH2	LIHC	Low_risk	0.0144401
ALDH2	LUAD	Low_risk	0.00478653
ALDH2	MESO	Low_risk	0.000797735
ALDH2	SKCM	Low_risk	0.0205398
ALK	UVM	High_risk	0.00197883
ALK	KIRP	Low_risk	0.00586763
ALK	LUAD	Low_risk	0.00171082
ALK	PAAD	Low_risk	0.0110948
ALK	SKCM	Low_risk	0.00120612
APP	BLCA	High_risk	0.00816521
APP	HNSC	High_risk	0.0110391
APP	SARC	High_risk	0.00970886
APP	UVM	High_risk	0.0237704
APP	KIRC	Low_risk	6.81284e-06
APP	LGG	Low_risk	0.0350925
ATRX	BRCA	High_risk	0.04265
ATRX	ACC	Low_risk	0.0013004
ATRX	KIRC	Low_risk	0.000156883
ATRX	SKCM	Low_risk	0.0219282
AXL	KIRC	High_risk	0.000279428
AXL	LGG	High_risk	0.000431495
AXL	MESO	High_risk	4.414e-05
AXL	STAD	High_risk	0.0157127
AXL	KIRP	Low_risk	0.0319756
AXL	SKCM	Low_risk	7.4381e-05
BACH2	ACC	High_risk	0.0162102
BACH2	BLCA	High_risk	0.0153379
BACH2	KIRP	High_risk	0.001681
BACH2	READ	High_risk	0.0447932
BACH2	SARC	High_risk	0.0245625
BACH2	STAD	High_risk	0.00912062
BACH2	BLCA	High_risk	5.7498e-05
BCL2	BRCA	Low_risk	0.0326232
BCL2	KIRC	Low_risk	2.213e-05
BCL2	KIRP	Low_risk	0.028672
BCL2	LUAD	Low_risk	0.0058405
BCL2L11	KIRP	High_risk	0.0107454
BCL2L11	LAML	High_risk	0.0196458
BNIP3	BRCA	High_risk	0.0371132
BNIP3	CHOL	High_risk	0.0176545
BNIP3	SARC	High_risk	0.000555839
BNIP3	STAD	High_risk	0.0495676
BNIP3	THYM	High_risk	0.0387043
BNIP3	KIRC	Low_risk	0.00571368
BNIP3	LAML	Low_risk	0.0027113
BNIP3	LGG	Low_risk	5.0276e-05
BRAF	KIRC	Low_risk	3.61816e-06
CASP8	KIRC	High_risk	0.000494253
CASP8	LGG	High_risk	2.9301e-05
CASP8	READ	Low_risk	0.00441069
CASP8	SKCM	Low_risk	0.00171586
CD40	LGG	High_risk	0.00570599
CD40	ACC	Low_risk	0.0320137
CD40	BLCA	Low_risk	0.0374822
CD40	SARC	Low_risk	0.0182255
CD40	SKCM	Low_risk	0.000358965
CD40	UVM	Low_risk	0.0399035
CDKN2A	ACC	High_risk	0.00710576
CDKN2A	KIRC	High_risk	0.00677688
CDKN2A	LIHC	High_risk	0.0122999
CDKN2A	UVM	High_risk	0.0338156
CDKN2A	MESO	Low_risk	4.58471e-06
CFLAR	LGG	High_risk	1.71085e-06
CFLAR	LUSC	High_risk	0.0434222
CFLAR	HNSC	Low_risk	0.0364261
CFLAR	SARC	Low_risk	0.0277596
CFLAR	SKCM	Low_risk	0.00355433
CXCL1	KIRC	High_risk	0.000886278
CXCL1	LGG	High_risk	0.0178091
CXCL1	LIHC	High_risk	0.00169209
CXCL1	SKCM	High_risk	0.0433512
CXCL1	BRCA	Low_risk	0.0102927
CXCL1	MESO	Low_risk	0.0216621
CYLD	ACC	Low_risk	0.00346811
CYLD	LUAD	Low_risk	0.00724212
CYLD	SKCM	Low_risk	7.55504e-06
DDX58	KIRC	Low_risk	0.0198136
DDX58	MESO	Low_risk	0.0171632
DDX58	SARC	Low_risk	0.037978
DDX58	SKCM	Low_risk	4.03798e-06
DIABLO	KIRC	High_risk	0.0010187
DIABLO	MESO	High_risk	0.0110433
DIABLO	LAML	Low_risk	0.0224428
DIABLO	LGG	Low_risk	0.00423868
DNMT1	ACC	High_risk	0.000184677
DNMT1	KIRP	High_risk	0.0375552
DNMT1	LAML	High_risk	0.0495681
DNMT1	LGG	High_risk	0.0075222
DNMT1	MESO	High_risk	6.6089e-05
EGFR	PAAD	High_risk	0.0029837
EGFR	SARC	High_risk	0.0325406
EGFR	CHOL	Low_risk	0.0151374
EGFR	KIRC	Low_risk	0.0378952
EZH2	ACC	High_risk	0.0021151
EZH2	KIRC	High_risk	1.5933e-05
EZH2	KIRP	High_risk	0.00869748
EZH2	LGG	High_risk	0.00124915
EZH2	LIHC	High_risk	6.6478e-05
EZH2	MESO	High_risk	1.6806e-05
EZH2	HNSC	Low_risk	0.0291851
EZH2	STAD	Low_risk	0.0370935
EZH2	THYM	Low_risk	0.0101961
FADD	HNSC	High_risk	0.00437082
FADD	LAML	High_risk	0.0207835
FADD	LGG	High_risk	1.8212e-05
FADD	LUAD	High_risk	8.5362e-05
FADD	PAAD	High_risk	0.00819282
FADD	MESO	Low_risk	0.030483
FADD	THCA	Low_risk	0.0248768
FAS	LGG	High_risk	0.0253824
FAS	PAAD	High_risk	0.0185463
FAS	THYM	High_risk	0.018485
FAS	ACC	Low_risk	0.0251503
FAS	SKCM	Low_risk	0.00764228
FASLG	KIRC	High_risk	0.0401661
FASLG	UVM	High_risk	0.00439563
FASLG	BRCA	Low_risk	0.00864459
FASLG	HNSC	Low_risk	0.0115676
FASLG	SKCM	Low_risk	1.3549e-05
FLT3	UVM	High_risk	0.00360526
FLT3	BRCA	Low_risk	0.0165101
FLT3	HNSC	Low_risk	2.1834e-05
FLT3	LGG	Low_risk	0.0160638
FLT3	LIHC	Low_risk	0.0163547
FLT3	LUAD	Low_risk	0.0161289
FLT3	SARC	Low_risk	0.00459081
FLT3	SKCM	Low_risk	0.000285128
GATA3	ACC	High_risk	0.000330375
GATA3	GBM	High_risk	0.00212753
GATA3	KIRP	High_risk	0.0289027
GATA3	LGG	High_risk	5.63169e-06
GATA3	MESO	High_risk	0.0399686
GATA3	UVM	High_risk	0.0441864
GATA3	BLCA	Low_risk	0.0236781
GATA3	SKCM	Low_risk	0.023278
GATA3	THYM	Low_risk	0.0238016
HAT1	ACC	High_risk	0.00586819
HAT1	KICH	High_risk	0.0392601
HAT1	LAML	High_risk	0.0451346
HAT1	LGG	High_risk	6.2109e-05
HAT1	LIHC	High_risk	0.0226795
HAT1	LUAD	High_risk	0.014226
HDAC9	CHOL	Low_risk	0.017107
HMGB1	ESCA	High_risk	0.0199819
HMGB1	KIRC	High_risk	0.0134376
HMGB1	UVM	High_risk	0.008358
HMGB1	THYM	Low_risk	0.0416411
HSP90AA1	BRCA	High_risk	0.00091471
HSP90AA1	HNSC	High_risk	0.00683778
HSP90AA1	LIHC	High_risk	0.0101629
HSP90AA1	PAAD	High_risk	0.035395
HSP90AA1	KIRC	Low_risk	0.0123795
HSPA4	HNSC	High_risk	0.0360698
HSPA4	LUAD	High_risk	0.00922998
HSPA4	COAD	Low_risk	0.0338048
ID1	LAML	High_risk	0.0151827
ID1	LUAD	High_risk	0.0318392
ID1	GBM	Low_risk	0.0413364
ID1	STAD	Low_risk	0.0104731
IDH1	ACC	High_risk	0.0336431
IDH1	KICH	High_risk	0.0321457
IDH1	KIRC	High_risk	0.0142711
IDH1	LGG	High_risk	0.00165173
IDH2	UVM	High_risk	0.000829661
IDH2	STAD	Low_risk	0.0246779
IPMK	MESO	High_risk	0.0348496
IPMK	THCA	High_risk	0.0269942
IPMK	KIRC	Low_risk	0.0225403
IPMK	LGG	Low_risk	0.0154831
IPMK	READ	Low_risk	0.0181096
ITPK1	HNSC	High_risk	0.0107972
ITPK1	KIRC	High_risk	0.0141602
ITPK1	LAML	High_risk	0.0178024
ITPK1	THYM	High_risk	0.0393302
ITPK1	BRCA	Low_risk	0.0251082
ITPK1	SARC	Low_risk	0.00631216
KLF9	BLCA	High_risk	0.0410619
KLF9	LUSC	High_risk	0.0423828
KLF9	STAD	High_risk	0.000835169
KLF9	KIRC	Low_risk	5.53385e-06
KLF9	MESO	Low_risk	0.0275958
KLF9	SARC	Low_risk	0.018971
KLF9	SKCM	Low_risk	0.000715206
LEF1	ACC	High_risk	0.00654726
LEF1	KIRC	High_risk	0.00605285
LEF1	KIRP	High_risk	0.00294278
LEF1	LGG	High_risk	0.000857561
LEF1	UVM	High_risk	0.000405766
LEF1	BRCA	Low_risk	0.0112603
LEF1	HNSC	Low_risk	0.0459029
LEF1	LAML	Low_risk	0.0394779
LEF1	LUAD	Low_risk	0.025557
LEF1	THYM	Low_risk	0.0238531
MAP3K7	SARC	High_risk	0.0173332
MAP3K7	READ	Low_risk	0.028086
MAPK8	SARC	High_risk	0.00383473
MAPK8	KIRC	Low_risk	2.8006e-05
MAPK8	LGG	Low_risk	8.4947e-05
MLKL	PRAD	High_risk	0.0417143
MLKL	LGG	High_risk	0.00159368
MLKL	BLCA	Low_risk	0.00301615
MLKL	SKCM	Low_risk	3.89405e-06
MPG	KIRC	High_risk	1.3294e-05
MYC	ACC	High_risk	0.00496888
MYC	BLCA	High_risk	0.00364217
MYC	KIRP	High_risk	0.0347791
MYC	SARC	High_risk	0.0135783
MYC	THYM	Low_risk	0.0266931
MYC	LGG	Low_risk	0.00125655
MYC	READ	Low_risk	0.0416543
MYC	UVM	Low_risk	0.0372944
MYCN	UVM	High_risk	0.0219112
MYCN	UVM	High_risk	0.00239549
MYCN	KIRC	Low_risk	0.00795299
MYCN	LAML	Low_risk	0.038024
MYCN	LGG	Low_risk	0.00563708
MYCN	SKCM	Low_risk	0.00798284
NDRG2	ACC	Low_risk	0.0203878
NDRG2	COAD	Low_risk	0.0323902
NDRG2	KIRC	Low_risk	0.00783127
NDRG2	KIRP	Low_risk	0.0125292
NDRG2	LGG	Low_risk	3.1562e-05
NDRG2	LIHC	Low_risk	4.118e-05
NDRG2	LUAD	Low_risk	0.0226191
NDRG2	MESO	Low_risk	0.00265776
NDRG2	UVM	Low_risk	0.0213992
NR2C2	HNSC	Low_risk	8.3552e-05
OTULIN	GBM	High_risk	0.0258886
OTULIN	KIRC	High_risk	0.0300003
OTULIN	KIRP	High_risk	0.00779008
OTULIN	LGG	High_risk	8.78429e-06
OTULIN	MESO	High_risk	2.6856e-05
OTULIN	PCPG	High_risk	0.0363279
OTULIN	UVM	High_risk	0.0344388
PANX1	KIRP	High_risk	0.0345075
PANX1	LUAD	High_risk	0.00190431
PANX1	MESO	High_risk	0.000796217
PANX1	PAAD	High_risk	0.00464395
PANX1	UVM	High_risk	0.00210837
PANX1	CHOL	Low_risk	0.0205959
PGAM5	MESO	High_risk	0.00925835
PGAM5	SKCM	High_risk	3.5862e-05
PLK1	ACC	High_risk	1.6691e-05
PLK1	BLCA	High_risk	0.00649397
PLK1	KIRC	High_risk	4.22966e-08
PLK1	KIRP	High_risk	0.00031791
PLK1	LGG	High_risk	3.80982e-06
PLK1	LIHC	High_risk	0.00123143
PLK1	LUAD	High_risk	0.00021301
PLK1	MESO	High_risk	6.52699e-06
PLK1	PAAD	High_risk	0.0136639
PLK1	SKCM	High_risk	0.000193869
PLK1	THYM	Low_risk	0.0250188
RIPK1	LGG	High_risk	2.9697e-05
RIPK1	MESO	Low_risk	0.0286497
RIPK3	LAML	High_risk	0.0111537
RIPK3	LGG	High_risk	8.24875e-06
RIPK3	BRCA	Low_risk	0.045893
RIPK3	COAD	Low_risk	0.0049379
RIPK3	MESO	Low_risk	0.0108879
RIPK3	SARC	Low_risk	0.000728647
RIPK3	SKCM	Low_risk	0.0117088
SIRT1	HNSC	Low_risk	0.0467654
SIRT1	KIRC	Low_risk	7.0644e-06
SIRT1	LGG	Low_risk	1.8011e-05
SIRT2	LAML	High_risk	0.0140244
SIRT2	THYM	High_risk	0.0415511
SIRT2	BRCA	Low_risk	0.0470053
SIRT2	HNSC	Low_risk	0.0325441
SIRT2	LGG	Low_risk	0.0165016
SIRT2	LUAD	Low_risk	0.00128687
SIRT3	KIRP	Low_risk	0.0150347
SIRT3	LGG	Low_risk	0.00104068
SIRT3	LIHC	Low_risk	0.032683
SIRT3	MESO	Low_risk	0.0271234
SIRT3	PAAD	Low_risk	0.0208238
SIRT3	UVM	Low_risk	0.00499536
SQSTM1	LIHC	High_risk	0.0034669
SQSTM1	THYM	High_risk	0.0253558
SQSTM1	ACC	Low_risk	0.00045154
SQSTM1	DLBC	Low_risk	0.0463586
STAT3	GBM	High_risk	0.0156121
STAT3	KIRP	High_risk	0.0280514
STAT3	LGG	High_risk	0.000653585
STAT3	THYM	High_risk	0.0379542
STAT3	UVM	High_risk	0.0300576
STAT3	SKCM	Low_risk	0.0029359
STUB1	ACC	Low_risk	0.0164126
STUB1	KICH	Low_risk	0.0257123
STUB1	KIRP	Low_risk	0.0388048
STUB1	LGG	Low_risk	0.000811983
TARDBP	ACC	High_risk	0.00507202
TARDBP	LGG	High_risk	0.0138179
TARDBP	LIHC	High_risk	0.0473753
TARDBP	SARC	High_risk	1.6076e-05
TERT	ACC	High_risk	0.00445579
TERT	ESCA	High_risk	0.0115231
TERT	GBM	High_risk	0.0492119
TERT	KIRC	High_risk	0.0294237
TERT	KIRP	High_risk	0.000199419
TERT	MESO	High_risk	0.00301179
TERT	PRAD	High_risk	0.0454556
TERT	SARC	High_risk	0.00724767
TERT	THCA	High_risk	0.00118082
TERT	UVM	High_risk	0.0358989
TLR2	KIRC	High_risk	0.0458265
TLR2	LGG	High_risk	0.000232979
TLR2	THYM	High_risk	0.0409459
TLR2	MESO	Low_risk	0.00397417
TLR2	SKCM	Low_risk	2.3103e-05
TLR3	LGG	High_risk	0.000109247
TLR3	KIRC	Low_risk	6.79294e-07
TLR3	MESO	Low_risk	0.0461538
TLR3	SKCM	Low_risk	0.00473988
TLR4	ACC	Low_risk	0.00971155
TLR4	KIRC	Low_risk	0.00510315
TLR4	LUAD	Low_risk	0.0153485
TLR4	SARC	Low_risk	0.0323564
TLR4	SKCM	Low_risk	2.8344e-05
TNF	UVM	High_risk	0.0382533
TNF	PAAD	Low_risk	0.0462279
TNF	SARC	Low_risk	0.00267937
TNF	SKCM	Low_risk	0.00188379
TNFRSF1A	KIRC	High_risk	5.7754e-05
TNFRSF1A	LGG	High_risk	1.4902e-05
TNFRSF1A	LUAD	High_risk	0.0321713
TNFRSF1A	UVM	High_risk	0.0127833
TNFRSF1A	ACC	Low_risk	0.0183211
TNFRSF1B	LAML	High_risk	0.0162675
TNFRSF1B	THYM	High_risk	0.0243582
TNFRSF1B	UVM	High_risk	0.00241404
TNFRSF1B	HNSC	Low_risk	0.0175488
TNFRSF1B	LIHC	Low_risk	0.00817064
TNFRSF1B	SKCM	Low_risk	0.000865102
TNFRSF21	UVM	High_risk	0.000296294
TNFRSF21	BLCA	Low_risk	0.0489042
TNFRSF21	KIRC	Low_risk	0.000196715
TNFRSF21	LGG	Low_risk	0.000757014
TNFSF10	PAAD	High_risk	0.00292284
TNFSF10	UVM	High_risk	0.00773738
TNFSF10	ACC	Low_risk	0.0291326
TNFSF10	SKCM	Low_risk	2.92315e-06
TRAF2	ACC	High_risk	0.0194565
TRAF2	KIRC	High_risk	0.0357883
TRAF2	LGG	High_risk	0.000157502
TRAF2	MESO	High_risk	0.00297856
TRAF2	STAD	Low_risk	0.0154304
TRIM11	ACC	High_risk	0.00312506
TRIM11	ESCA	High_risk	0.0447794
TRIM11	KIRC	High_risk	6.24366e-06
TRIM11	LIHC	High_risk	0.00189832
TRIM11	BLCA	Low_risk	0.0358994
TRIM11	SARC	Low_risk	0.0290449
TSC1	LUSC	High_risk	0.00649162
TSC1	KICH	Low_risk	0.0271078
TSC1	LGG	Low_risk	0.000188485
TSC1	PAAD	Low_risk	0.0390721
USP22	SKCM	High_risk	0.00910235
USP22	KIRC	Low_risk	0.00226027
USP22	KIRP	Low_risk	0.0124533
USP22	PAAD	Low_risk	0.00263131
ZBP1	KIRC	High_risk	0.000552278
ZBP1	LGG	High_risk	0.00556618
ZBP1	THYM	High_risk	0.047873
ZBP1	UVM	High_risk	0.0181142
ZBP1	HNSC	Low_risk	0.00397084
ZBP1	MESO	Low_risk	0.0112084
ZBP1	SKCM	Low_risk	4.9315e-05
